# Supplementary material for: Phylogenetic Analysis of the Endoribonuclease Dicer Family
Source: PLoS One. 2014 Apr 18;9(4):e95350. doi: 10.1371/journal.pone.0095350 (PMC3991619; doi:10.1371/journal.pone.0095350)
Supplement: Text S1 — Amino acid sequences of Dicers. (TXT) [file pone.0095350.s001.txt]

>NvecA
MSSDEEELSDAKGEAESKLLDGLTPRPYQSELVRIALEKNIIVCLGTGTGKTFISVMLIKELSFQVRKSRKEGGKRTFFLVNTVPLAKQQKEVIAKNTDLKVKEFIGDMGVDFWSDEQWKKELDDNQVLVMTAQIFLDLLGHARLRLSDVNLIVFDECHHARKGHPYKQIMGYFEESDYPRILGLTASIINTKETHKMEQLICELEATMRAACQTSDDITVSQFATRPEEIIYPYSNDKTEVEQDLNQLLVETVLNPWQEFVDDLRASGQKEVLKGVKSLISDCRQILDEMGASAANRVAEYFLKDLASTPDISLCGIVFVERRYTAKILCEQLNIIATRDPSLEFIKCDFVVGHGASGINSSSDTQMGSTKQEKVLKMFRKHQINLLVATSVVEEGLDVPKCNFVVRFDFPQNFRSYVQSKGRARAKNSAFIVLVEDKDSEWAGLEVEGIVMPRKMLSRQAAAYEACKRLHQMGEIDDNLRPVVSLSEESDEGTESEDDDKSKGKTGTKKRRRCYNRKVRNMSERINFLVNRKKQSRKKSNHVVHFIPELCSHDAIPASLLSNAQILPSVLHRMTSFLLAVELREKIKSKSDVIDEACAPENTLSVIGGVPASVIGRSLSPLRKKRSPPRVRSYDLFDKEFQEISQSLQAMFSNERTVLLHPDSELLLQALTTKSAGDAFDLERLEMLGDAFLKQAVSIFLYCCYKDGDEGKLTKRKTSQLSNRALYRVACRLGLPEYLQNTQLDRVSWTTPSLQAAESASRQPENRPEMSTLEKPETARDKALHQSIPDKSVADSVEALIGAYLTTCGYQGALHFLDWLGVKVLKRFAVQLQGFEKRIGYEFSNKLYLIQALTHASYSQNRLTDCYQRLEFLGDALLDFLVTELIYSRNTNLDPGELTDLRQALVNNNIFAEIAVKHGFNKSLFQMSPEWFNKIGVFVDHVKEREARGIQISKDPFLTLSNDDEEGIEAPKVLGDIFESVAGAIFLDSGMDLVLTWRVYYRMLKPYIDAYSADVPKNPVRLIHEKDADALFSEAKVLPSGKVECSLTVYWGNFQGRAANKRNAKMAASKLALSALQPSR
>NvecB
MEVTFGVQAIVSSDLLAVNKYGERPEETLVVASSMTNDIINKNVLECLHEARDTLSFANNGESVDVFNRLSSMLAECEDILIDLGTFSSLKALSFTSREFNKEGKKAIKAKQEDLATTLQICAAKLDEVVNTVKKEFDGSADILLTDVTRRIFQFLTLLDKENSTSPTEQVELRNKNFERVHFKCQNDDISKIEIANHTTRPMQRPVAVILAKSELQAHAINSLISCISDFTHPYLKTRILSNDKINQMINTHMSLDDKEPDPLVGDMTMQGILNGSINVLIVCRRAGSLRRRRAYKCKIPCVFTNSLPDPGQSCYVYAVHLVLTKPDSHERAVRSQGTRLKDPEKRPLSLGIILNKSLPKLPAFIIYDRAGEMTVSLKHCYNTMLTSQQLALIQRFHRYVFTDVLNLEKGESSLNFEPKENKNGCFLVLLRNTDQTTNPDREGQTKNPYEEGQTTNPDRGGQTTNPDEAQENIRKGFDGFPKLSQDVHASGVERCDKIPLDGANGSATVTSNELRRTPCNANGNKYDIRPEMVNEENVPILAKQNTHNTNPSWKIAFGFLYSLEDSVTSFDDPCDPPPPITSDFEVFRDSVVTTAYAPSRLRYYVADIRYDESPTSPFPSPSVAPTFGDYYKDRYGVDLSRDQPLLDVDHVSSRLNFLRPRYKTSKGKDLALPDEKSKRSQRSRVSLVPEMCSIHPIPGSLWRDITNMPSILYRVDALLIAEELRQKLAVEAGIGMPVWPEGHDLPQLSIEEMVAGPIHPAAASSDVTVQCSSFSDPNTAAKTCSVVNTSVPLETRLGSMILSDSTDACTWETRRSHSNKGSETPEVGLNGKRVNSAGTCLTGDVDANVSKDRETQFDPGPSSTLILRALTTTSANDIIDHERLEIYGDAFIKYAISELLYSDFPNVNEGRLSFLRGLRVSNQQLFYLGRSRGLAPLILTKPFEPVGSWVPPGFSSSSMRNVHETLDVSPQHGVNDVLNIDDEDSLDHSEIQDISGNECRGNVEPMLLPPHTFTVISDKTVADTIEALIGACLMSSGTNAALRLMRWLDMDVSSCPDSKLSNPSTESSSEDKARSIYQEPCITNHIPSATELSVTDIKPPLTPSFSGKMDVQLFKRAVQEPLSTPFISKQTDDLLRVRTANDQPPATVCSTAGQGLFENFEPSSTSTVSKQMKEQLSVHAVDEKLFDNAYSTSEHDLSINKQHQTTAVLSEHQLGELALVEASLGYTFRDRDILLQALTHTSYPRAYSSVNSSYEQLEFLGDALLDYLVTRHVLQRFPRLSPGAITDLRSAVVNNYSLACLTIQRDFHKHMRSMSMALFKVVRRFVRRLSEIEEKETRPDQVYSKLLLTTVEDGRGGEAIEVPKVLGDLFEALLGALYVDCGRDEELAWSVIYPLLTPIIEHYSVHLPISPTRQLVEMMPGAATFTCLSQNVIGHHACELVVK
>HmagA
MINKIGPKTDPCGTPLVTELHAIVFTQRRCTAVVLSKLINYQVEKDETYKGLNSDFVLGHAFDSNICLVDGSMRSEKQNLILSNFKQDKFNVLVSTSVVEEGLDVRKCNLVVRFDGINNYREYAQSKGRARASGSKFIIMTEEGQEFDTKKQHIVMQQIEEILFEQCQNRVLPTDEEIEIEMMDEEDEDLPVYFSHNGYDAPRITKDNAVSLLYRYCSRLPSDQFCKTNPKFLYHVLKNQFCAECMLPLNCSLPQRIYKLPSFDLFSRVGKLNIELIKIPSRIRFECEFNIDDVTNFHMNVITESCSNLVDGDIYFHINDENATKALFVPLHSDVFKAVRKNCYEFIFPVIEKRLLNCTKEKPKDNLGNEEIYENCVVSKNYGESKNRMYYVTAISKLNTSSFIEGKKTFVQYYLEKYNIEISPNKPLIDVISCSQQISFTNCESNTNTKKKNVNMEKLVPELCKKVSLFPADLHFQLPCLPRIIYFYEYYFLALELKDMIAEKIKINKSENQGRYQSSVLDLENLLQLKNYVTENVKSPSVLKIFEALTTRQASMPFDLERLEVLGDSFLKQAVSIFVFFQNPSFHEGKLTIRRKKCISNENLCKVGKSVAFTHLSYLSNSVTGCYQQYEFLGDAILDFLITLHIQSNTQNLSPGQLTYFRSAVVNNNTFGLLAIKHSFYKYIYSSSNELFSSYNSFIEIVKDDHGLKDEYFESPFVICPTGSEEGYQAPKVLGDLFESVAGAIFLDSGLDLVTVWKIYYPLLKPVIDKYMIKLPRHPAVDFFEKYPKAKIIFTNGEVVTCTVKFGKDNGTEIKACGQNKKIAKAAACKRALEV
>HmagB
MEVFTISDIKSIPVESEISYSQNKLSGNDKQYQESKDSDNSSYNNGILGSVEQESYYVDDDKFTNNTEDLQIASEDLNTKDKHHTYVYVVSFSDSKTKESDLIGLCVNAPLPFIFPFVLFDHYQPNNVKIKFGFEYNMKSSEMELIKKFMHFIFHAVLKMTVMSYDGYLCVLLHLENGVHKIDFNKMSSMIAAQMNLCETKINLLKNRQGFKTYDRNIYEVTNKTNEIKIVENICNNTLKVSLNGPSCLTDCVKSCHHMLENKDIRIKKFYEKHYNTLFIQIHVSKECFFHLDRAKSEKTILASDPFPDNSKAVSYKEYFMKRYNLFINDDDLMAPLNYFKPKFNALNKKVSNKKRTIIYLPLSFLCPVDFIGLGLLCCFCLMPSVVFYIKLNLNVFHIHSSINNFSKEKCFSLDYFTHEECDISLTLGTAPNNVSSNKSVYSESQSEDILKTHHFFLQSLVAANAALDINNDLLEFLGDSVLKYIITAELHLAFPSVKSAQLVFYRNKILSNKYLSELGFLRHMDKIIIFEIFEPAKAFSSNNSSKIRTILEKLSLNDANERLLANVVEAFIGACFLTLPQDSLYNVFRYFGFNIMKLSLLHKNGYYRANYPLECASFKRVEAFKSLELKLGYKFQNPTLYFNACLHHSYADVLYLNGKKNEFDIDAAIKLGTNECLELIGDAVLDILVTKEIFSRNNISGANKSGNLSFIRSAIVNTYTFSVLATDLELHKHLIFSSYKLSQKIIDWLNVFEEMKKTGNLYNKVFFF
>HmagC
MKLINTDFRNKKNQMVLEIVSKGRKFSTSVNEYTVVHCQLLPSINHTWESLRDPTNISSRDTLLFAGKLAKRIFGFQGDKKTSDSGDSEGHQTSPASIFLQEELMLMMDLLLRKEKATSASTLPSFDLFSVVGKLKIELIKIPSRIRSECDINIDDIKNFHINVVTESCLKLVDGLMSFNINDAKVTKALFVPLHSDVFKAIRDDCYEFMFPVINKRLLNFTKEKPKDNLDDEENYVNCVVSKNYGESKNRMYYVTAISSLNTSSFMEGNKTFVQYYLEKYNIEISPNKPLIDAISYSQQISFTNFESNTNKKKKNINTEKLVPKLCKKVSFFRADLHLQLPCLPRIIYFYEYYFLALELKDMIAEKIKINKSENQGRYQSSVLDLENLLQLKNYVTENVKSPSVLKIFEALTTRQANMPFDLERLEILGDSFLKQAVSIFVFFQNPSFHEGKLTIRRKNCISNENLCKVGKSVGIQNIICNSQFGIKSSNSENRNPWTVWLPPGYLRAELDDIKSGGLGLLGAQGYFCFWRPFYGPPKIKIKKESLIQCGSIFPKKKQINKPSI
>TadhA
MDATSQDNVDDHKEELLKPRAYQSELLEAALRSNAIICLNTGSGKTFIAVMLIKKLQHEILPKPLDQGGKKTFFLVNTVPLARQQSDVLRKETPFKVGDYVGDDVDLWNKTKWVYELDSQQVLVMTADILAQILQHGYIKVSQINLLIFDECHHAVGNHTYVQIMRDYVYKEQKSKPRIFGMTASVFHGKCRIGQIENKIRSLEAILLSRVVTTSYRQDLANHSTKAEEMLIPYAINLLDNHRHKLNSRNFCAIIFTEKRCVAYALSSILDKVAEHDNAFSCIKSDFVVGHGTRVSSSLVATNMSHNQQTRAINKFRRQDVNILVATNVLEEGIDVPKCNLVVRFDEIKTFGSYLQAKGRARAQHAHYIILVEKDKIADARDQFSTWSYLERYLQDQCQCRAVGTEEDYLADDSLNLVPPYEVESTGAKVTMSNTTIQLPSSSPLPDSITGPLAITEKRAKASTALLVCQELHEIGQLDDNLVPVKYLQSESFSKNIPAVLNDCHPKEKQDLYLYALVMKALPPYKAVNIFDKVNFGIILSHKLPEVSMIYRNTQSETSSKITELIPELCKRYFLSASVWKVITCIPSFLWRMETLLLAHELKDVLFGSIPINGISISKNQTFTLKLLEALTLAEAEDDISLERLEFLGDSFLKFIIAANLFISHPKYHEGQLTNELTKIVRNDNLLKLGKSTPICEYIIGKPFNLLKNEGWIPPGYKLLSSKVKNLDEKVTSDLDGDKAVTHQKFSSKSIADVMKAILAAILLEFDERHAKYFISWLDKDIKFTINASAASLLPDDDNISSNEINKIYETNNLERLEKVIGYSFQNKLFMIRALTHSSYHHHDIAIESNQKLEFLGDTILQYIIARHFFNSHPDAKPAKLHDFQEAIVNNKCLAVIGIAIGVSKYVFQESPDLFRDIDQFAKIITCDYMIDDEMNYNDRTEALFENFTEEVKIPKPVSDVVEALIGAIYIDTGESIAEVTKALMPLLQPRISLVLRDIPISPIRQLYEKVPEGVSFV
>TadhB
MAIDDRLLNGVQYYHRADKQTWSCHYLALSSAKVCTSVTQLIFQELNTSRMKLSPRKYQLDLAVIAQERNTIVYLETGSGKTLIAVLVIRQLYRELSKSLQAGGKRAIFLVNTVPLVHQQAKFIADQTSFCVGKLFGKCNSDKRRSNWKDFFDKNNVIVGTPQTLLRLLELNIVNMQMINLIVFDECHHATKHHPYSRIMDAVKALEEQGRPKILGLTACIFKGECKPSKVPQRLAELEEKLSSTIAIPGYLTYIDKNKTPPTEYVIDYETTETSIFEQVEALSDCSFLLKGFDAMYSNSFESKAQREQQSTSLQLVLTAFDEAILTVNTFGLRIFPLVAESIVKCIRKELRMFRGKDGIDYKLSASNSWFRPVIRILEAKLSTKIDESHPCYTCSHFAKLLDVLTTFKEQDTGIIFVDRRVTAFVLHELLVRISHTDPNLAHLNVGCVIGRSSIKSQLLGQAQMSRYEQEEVMNRFRRHKYNLLVATNVLEEGVDVSECNVVIRFDRVNHFSSYLQSRGRARADDSSYVLMINRENLDAFMEEYNSWHSVEKFLRSSPELLNTIVSGISKSLFSNDNSTTDASTISSKFVVETTGAEVNLFSAISVLLRYSQSMINGKSPEFEYETNDDRTRAKIKLIFSNPPEKTTIEGPMMQSKKIAKKASALEACKFLHEVGEITDNLEPNVGKYHQSIDKSQYKQFPIKFPDNLSMPIEDGDNFYLHMIKIELKNSTIESIDTVSCSSDFGLICKTKLHEIEPTYLQTSCGDILFSLQSLAVPMHYSCDELSLISKFVEYLFTNITPCSTITDLIYDPTNSYAKYMIVPLNYAKSSRSMYSINFELMATLLKPRKYWPFASNLGDGCKNVNDLLIVKNYGHWVTNQVDVYALRNICYDLSPLSRFPTDKRLTYKAYYHRKYHTRIENSNQPLFAVKTLHRFPVALVHENCISPCNNTTESKKSNSGFVHLVPELCLVHPFSASMWMLSQFLPLTLYKIEKNCLAYEMIDYIQCASILKKVTEPRRKKLLLRETTNLVDRITQSLTLPIAEEQCNFNKIKYIGKVFIKLVLAVNLYQTCPDDNSYALTMKRRQQSSEFYLFNLAAKTNIPSYIISKPFNQLKCWIPPGFTFSIRCKDDSSSDSALAERTIIESITDNFLSVKSIAECISAIVGALLFPDNETEGLNFLKWLGFAIEPFSSISNGFDVWNEKITHMIEESNSQSWLEKLHKFEENLGYKFINIDYLILAFTHSSSEFGDSFNYEKLEFVGDSILNYLVIKYLFLATDQDITRSKFFYGIAISNEVYGLLSYAYNFHHLFYQSPFVKEMILGFEKKTADLLEGGSIPRNGNKHDWVYTIFSKSIDDDFSIPKELADVFESLAAAIYFDSGQNLSTVWNIYSNLLKPFLDKLLKDNQKNFQELNGED
>TadhC
MAKSVFAFHNDSLQFEASNSYSGYLVVPIRSETSPIEDRWEGDIDYDFLSRIASYNKTFIPIDLGNLDILNDAIITRNYGNNPSYYEVAQICRHRTPVDNLWGESNLNFITYYQEKYGIMIKNTTQPLLRPKYLSKKRNMLRSNSGQKSQFSVKSCNKSQTQSVADTITHHSKGKSKVIELIPELCKRSIFPASVWKSLACIRSILWRMESMLSVKEFENKMQESWIVGSSRNERQLQNNSLTMTILKALTLARANDDFNLETLEFLGDSYLKYAVSISFFLSYSKFHEGQLSSLKSKIVSNENLYQIGIKMGLPGYIIGHNVDQNDIWVPPGFSIAKKSDSIGLEEQLSTLNLSMTSRVHPTQKLKNKCIADVMEALLGGILLELGENSANNFITNNLGIKVGRLSHNIAKLDDDARKEISKIYNAHNLKDLEAVLGYSFKDRKLLISALTHATYNHNRIAEGVECYQRLEFLGDAILQYIVVRHCYHANNNYKPADLHDFVEASLQNESLAVMTMVYGIHKYFFYNSPSLFSQINQLLQIVDTNEECEQRLSTEEKALVYSNSLKDGVMIPKPLGDLFESLIGAIFIDCGRSIEVVNDLVLRLLQPQHAIFAQGVPKSPIRILHEKFPSGLLFKKEKTEDNSLRKLSLQVPDGSYFTATGINYKHCKKVLCMMALRCYDENSN
>TadhD
MLKISKKLNKGQKRRQQLHKREVFNAKVADVITSNEYKPGEPYYVVEITTLLEHPFQLVNGAIVQKLSTYGILTKQQLPKLPRIIIFTPMGKAHVNFIAREKPLFLTEEELDNCEKFHRFLFENVIKTRKDTRFIKNESIKYYLVVPLRENGELHYELITSCINFLRNENYPNRQVCKEVILQFPHQVVVKPSYSLNSQSLNWMLIRKVSDATPMSEFHDTSIAATFYDYYKNQYSIDISDKEQKLVCLRKIPSNNNMLKKFHRILTLTSKSKQSPHFVPELLAIHPLSASRFMTTVCLPSILFRVESLLSVDELRLKIARETGLGLDDSRMDNSFIPLLQDASTYYTKKIGILPHVFHQIKLKDRYTLITLGNGKDNYLHISNEEKRRLVDRKLKRGREKKKQLVINHCKQLRRTISKLTKKTRKWLKIVPISVSKRLFPKFHRRLLHSKLKSNRNKAVLKRPGPSVSMLLQALTSLSADDFFNHERLEILGDSYLKFITTADYFFRNPNMKEGAMSLMRAINVSNSHLSRTSKLKGLTLYQFNTPFKLKQWLPPGFTCIRNNANLVANNMLTDGSKQRDSESFKQVMSVKNISDTVEGLVGVYSLASGPVDAARLLPWIGLDIDPNVLIEKDKSVNFEIPTTDEDIQLSSCILRNTDYQFNNFYWLRIAFTHSSVASENYQRLEYLGDAILEYLLIEFVYCRKPYFGPGKISHFKSVMTRNQTFSLIAIAFQFYTHIRCHSKLKLDIMDSIQNFKEILLDNHQDDHQPDIGHFANLAYQLYTSNRYQKLPKVCADVFEAFIAAIYLDCGKKLRTVWKVVYKMVQRILADILNDVGGLTSTIHDMFPNRIRYQVIKRSNSSKKHRRMFLDHPKLGMLTSEGIGTSNTSAKDDAIRNMLSHLECSDQEIESSNKS
>TadhE
MTTTRGKIVVKVADYFEKKLDQDAISQIHNFSKFVFEEMITCANSSIFQFDALNGLKKYLLVPILRSDSRYDLDFEVLNLFCKEEHKLYVTPASHDYIIQYENAMVARNYRGLDTLEWFFVSNVCSDMSPSSKFTNPDVASTYSEYYKIKYDIDIQDANQPLLEVARFKKMHITLLNAKQSGSITHDIRTLSVNSNSNSIVLIPELCLIHVIPAELWFLSQYLALVLYRVESILLAFELRELLRSQANICDIYSVDYLITAVGSAKPCLLEAITLSSAQDHFNLERLEFLGDRYLNYKITLTTLLEHPSWSINEVINRMRFLTKNKKLFRLGAGRRIPYYIVGCPFNQNKSWVPPGFVINQTVSELSIAMSREYTHQPLTKKAIADCVEGLIGYLCLVCGRNSVLRFMRWLGFEISECLDGIQELIPSIDFRTNLYSETANSVETILNYSFRNRSLLMLALTHKSYSGLESISYEKLAFLGDTLLIYQICLFLYTQYTDYQPKDYHLLLEYLTCNRMYGIVAIASDLCKFLLHKSRELTLQIDEIYQALEADDVQSFSSTVQSGCSYKMKTTLLLEKLSIEQFVPKELGDTFAAVVAAVFLDNYPDEDTAGRIINSLLNPIFDVKYTCEDNLPVSLTQQMYESLPNRVRTFFVDNKSGSYSICNVSVVLKNSTEKTFAGKGKDHEHAKTLAMAALTRYIDENPNQFQ
>Ctel
MKNLRQDQIHSNMFTPRTYQVALLENALKHNTIVCLASRKTFIAVMLIKELAHQVRQPLQLGGKRTLFLVYSDDDVEAQVKVLGLHTDLSVGECCADSTVAQWQEEFVKHQVLVISAQVFVEILLQGAAQISQTNLLIFDDCQHAIEDPAYEKIMQFYTDQTNGQRPRILGLTTSILSEQISCPIALEKTLATLEKVLHSTVETSSDIINIDLYGNKPQESVIECVAYDDPTGLVAEFSTILDSCMAFLDDCNIAFEEKDPRAIPKTVVTECQIILRELGPWCAGKVAHIFLKQLSKLLEHETEKMCRMFMQYIFTQLTIIHSTVENVYDNQILCLEEFLQLMSPRIIQLIKILHNYKPDDNFVIMGNDNFMDAIYDSEGSTDISDEENSEPKPQQVHSTTSNLSKRAVTHHRRQDNPEDESLCGVVFVERRHTAFVLNKLIVELCNWDTDLFFVQSHHICGGAAGPTNNSSQQTPLYKKQEEILKRFRQKDLNLLVSTSVLEEGIDFPKCNLVVKFDAPTSYRSYVQSKARARALKSKYYILTEPTNQGPFHTTLSTYKGIENILISKCLQSRENPLRDDDDASLPDNFMPVYVSPGGAKVTMSSAIALVNRYCGKLPSDAFTHLTPKCQVQAINEADQETWRATLQLPINSPIKRPIYGEAMPSRKLAMMAVALKTCEILHQQGELDDHLLPIGKEMIKYEDEENEWEDHETQGHARPGTTKRKQYYLKKTASTLLGQPQPNEPCHLYIFDTRLTCPITEEQNTRGRKIHAPEDSARGFGIITVRKIPLVPHFPVFTRSGEVTVSIDPVDSEFTFTAEQLPQICHFHRFIFTRVLRLEKDPMVFDPKKAMSSYFIVPLLKDADGIRVDWDFVGEIQKSPLHLTRRKYLPDAKKEAFVFNEDDFHDAVVMPSYRNIDQPQYFYVAEIRKDLNPKCPFPSPELYDTFELYYKSKYGLGITNLDQPLLDVDHTSARLNLLTPRYMNQKGVALPTSSAETRRARRENLQQKQILIPELCDIHPFPASLWRKAVCIPAILYRMNYLLVAEEMRLMISTAAHIGVPQVPVDFRFSELEFGFSTKPGDGMTKEEALESKLSRMKIRDEANGNLTDTTHRIKFDEEFDLVNFIGPSPCLILQTLTMSNANDFFNLERLETIGDSFLKFAITVYLYCEYPGIHEGKLSYLRSKQVSNYNLYKLGKKKGLPDCMVAVKFEPTENWLPPGYVIRKEGAYKGLNVRIASIPAPLLAPAFNESGSKKEEQLPDGQMEKFTKELEECTKAEDEKLKGSDIPHMLIPYNLQTQHSLPDKSIADGVEALIGCYLVTCGQRAALQFMSWLGLRVLPNVKPADKNNLAMSGFSCLPPPPSPLLTHVSNSEDVLKHLLDGYEEFEEKICYKFRDRSYLLQAFTHASYHYNTVTDCYQRLEFLGDAILDYVITRHLFEDSEKHSPGVLTDLRSALVNNNIFAALAVKWNFHKYFRAISPQLFYVIDKFVTWQKDRNDEINLDEEFGELEEDGEGTEEDIEIPKALGDIFESVAGAIYLDSGMSLDTVWQVYYRMMKPQIDAFTERIPKSPVRELLEMEPETAKFEKPERTMDGKIRVTVNVVGKGNFRGIGRNYRIAKSAAAKRALKHIKSIHQFHHHHASIMPPPHLM
>Hrob
MTSSEFQKHEEVLRKFRQQELNLLVTTNALQTGIDLPKCNLVVRFSPASSYKSYVQSKARARSNIAKFVHLVDSHLKDQFGSDIKMYKGVEKILYHRCRHYRHNINRHIPNRDVISAKFPPYIAPNCLTLPHPPKVTVLTAIKLVNKYCARLPSDNFTHLTPKCEITEHYYDKNVKMYKARLKLPINSSVKQTVEGPPMPDEQQAKMAVALEMCKVLHQSEELDDNLQPIGKEILPLKRSRDSDEDDDDGGYEPGSTKRKQHYRKRVARALLGSVRPNAPCHLYAFNMTLTGPISEEQNTRGRIIHAPEDTSKGFGVLVPRSLPKIPHFPVFTRSGEVTVSVDPMTPSNLHSDLHFDSDQLKRLYAFHKFLFSDVLKLEKCPMIFDPERAKSCCIVVPIDRGHSDEHHLAKQQSDHLVKQQDAGRLNAQQQLQEQQQNFKFRVEDFIDAVVTPSYRNVDQPQYFYVAEIRRDLSLTSPFPSPELYETFRHYYSTKYNLHLTDHTQPLLDVDHTSARLNLLTPRYVNQKGVPLPTTSAENRRAKRESLQQKQILVPELCYIHPFPASLWRKAVCVPTILYRVNYLLLAQELLERIAKEAGVYACVRVCVCVRVCVCMCVTITNQPITPIKPNNHIDHLQINQSHQPTANQPIIHNPTNHKQGLSFKKNGNSQALQFRFAKDGEASSTFCGGCGFGDDDDNNDDDAAAATTTTATTNTAFTSMYGPGACDVIQTLTMSNANDFFNLERLETIGDSFLKFAITAYLYCTYSGIHEGKLSYLRSMQVSNYNLYRLGKRKGLPGLMLAAKFEPLENWLPPCYVLKRADPKSYIWNWKEQDGISQSDKNRTDDDDDGVDDVCGGVGKRGDDNDEDEEEEEDDEDEADFFFINNVSDKDDDDEDEDAYDDDDDDDGGDDFGGKTTSAAAAVACKNAAANNNNTTTTTTSSNNNNLLIPYNLQTQHSLPDKSIADCIEALIGCYLACSGQNSALKLMLWMGLKVLPVSSSNDRSGDHSSDHSNDHSGSSKDNFSNNANFLTSPPSPLLRHFEKSIGYKFKDRSYLLQAFTHASYHYNEVTDCYQRLEFLGDAILDYVITKHLFKDSIEHSPGILTDLRSALVNNNIFALLAVKWNFHKFLKYIGPQLFYVISRFVSWFNEQGEDAILDELEGESHNPLDADNDDEAQPPTNNRNNNNQPACELEDIEIPKVLGDIFESVAGAIYLDANLSLDVVWKVYKRLMDKYITAFLEKIPKSPVRELLEAEPETAKFEKPERTIDGRVRVCVNVVGKGSFRGIGRNYRIAKTAAAKRALKYIKMISGSSC
>Lgig
MKVDLVDSALQKNTIVCLSSSSEKLFIALMVIKELSTVLRKPLSEGGKRTIYVVNSDDTAEFQCQILSRHTNLKIGYYTIDKDTENWAKDKWQEEFTSKHVLVFTAEVILDVLTQNSLPLPQINMLIFDDCHLAVGDHSYVQIMHMIENEKVEPHVIGLTASILGSRIPEPHKLKHTITSLENIFHCTAETSMLVISERFDSRPTESVLQCFTDQSDEVVLKLNDIIDSALFFLYECNISPDTEEEPFKKDPRQLGINVLSEIRNILHQLGTWCTSRIAEILIPQIEKNEKSESCAINKRFIRFTLTQLRLIVKVFEANFNPDYDVEELLMYSTPKVRELVHMLRKYKPDWDFMIISSDDLSDDELSNLSDDNEDADSLNLSDSDYDEKDDHSPKLIHVAVKRSTTDADGQIISNGDNTDAKQLCGLVFVDQQYVALALNKFLEEVCSWDENMCFLKSQHIVGQGYRSAPNKVSIGKVYRKQEEVLRKFRMQELNLLIATKVLEHGVDIPKCNLVVRFDPPRDYKSYTLSKGRARARDSDYVILLNEENEKLFSEDLKLFKEIEEILIGKEKEKDIVEEDSSDYLDIVPKYYPTNHNIDVHVSLNNSIALINRYCAKLPSDAFTHLTPQCTISTIQHGDNISYIGHIRLPINSPIKLQIEGIAMPTKKLAQKAAAQKACEMLHKTGELDEQLQPVGKEMFLQEQQEEWDDEDVTSQGRPGTTKRKQYYFKKVAEAFDKSHPDVNKKCYLYIINMVLTGRITEEQNTRGRSIYAPEETTRCLGILSSKQIPQVPMFPVYTRSGEVTVSVDLVQSDITLDNQQLKQLQDFHLFLFTQVLHLDKDPMECNGSLADVGYLIVPVDPSLDALADIEWSFVEYVTSNNSDQKKNVFDSKRDIFMFDKEAFLDAVVMPSYRNIDQPQNFYVAEIRYDLSPLSSFPSPELYKTFNDYYSTKYGLVITNTDQPLLDVDHTSARLNLLTPRYMNQKGVALPTSSAETKRARRENLQQKQILIPELCDIHVFPASLWRKAACLPAILYRMNYLLLAEEIRLRIARETGIGVIDLPEGFRFPQLDFGFETSPDKIKLNEKSDSSSDSDSGIASSDSCLVRSESDIVSSASDASIKLEDKLVDGTHTNHVEIFNDTMDVISNKLIATNINSESNTDKPEASIPSDSSDKTVIDISDSSPDKDSCKQCQKNILQYQNCCESNVNDLKNLQDCVQNADSDTFDVGVWNSPDVKIIEGVADDKNFSLPEISLDEDRDLDTFVGPSPCLILQALTMSNANDFFSLERLETIGDSFLKYAITVYLYCSYPGIHEGKLSYLRSKQVSNYNLYRLGQKRGVAECMVSSKFEPYENWLPPCYIVNEDRRRGPVPKVLIAGTKNDKASITSNFVLEESKPSKNHFPIGTFNTGEGKVNDFNQELKEAEELDELEKASEANQLLIPYSLQTQHGIPDKSVADCSEALIGCYLTTCGKKAALMFMSWLGLKVLPKKERVGDSIKKEGQEVRTLDHEYEELSCPVSPLITDENSSRKKLEMLLNGYDEFEESIEYKFQDRSYLLQAFTHASYHYNTVTDCYQRLEFLGDAILDYVITRHLYEDSQKYSPGILTDLRSALVNNNIFAALAVKWNFHQYFKAISPALFQVIEKFVTRQKDREDEIDIDDEFNDKDEEDDDDDEEVVEMEIPKALGDIFESVAGAIYLDSGMSLDAVWTVYYRLMKPQIEKYLKCIPKSPVRELLEMEPETAKFEKPERTMDGKIRVTVNVVGKGVFSGIGRNYRIAKSAAAKKALRCMKTMQQQGLI
>Smed1
MPFKFPNKFLNFPSPNLHNINRNAIRILGIPDPVNKLSANRFLFRAVVPEVTTSDSSNENFNKLCCLIYVNCSFTAYALSRLLDELCIWDPDLFFLHPGHHADNQGVNKNNDATGSVSLGQEETINKFRKGQINCLVTTQILDNFKFDLQKCNLVIRFDPVLNLQQYFSCKSRVGIITNAASMLRKANSSVADAISHLSDRSKAKLIHMISKEDKHSILSHLEDYRKVETGIINRINKVSSHKSDDHMNQNPVVNIDVNSLENPIQSTGIDSQEVYHEIHRNESCIPETIMCLVEFTDTCRSNLYIYFALIINAINRQKVTLSQAIALVNLYCARLPTDSFTKLTPELSIECDKNSQKALYRCQLRLPINSPHRLVTKGKWMPTISTAKMSSALQTLKQLYDLRELDNHFYPWNKEDNREVVSIAESNKLDENIGGMLMGSSKCRYCYERQFAKCISTTPISPNTPCYMYSINLELSRKIPDEQNLKGRKIMISADEAKDFGIICGQTGLDKTLKFPIFTRSGEEEVQIKQLLPLNSCDETWTFNEKEFQKILEFHHILITSVFRLKLDKGMVLDLEDAVIKLLLVPLNKSTPFLILNLDFNLIRSYNSVENVCRLETRRKPNGMFEFNELDYQNAVVMPSYRNFDHRQYYYVADIWMDKRNIAKILSSKELAFYFYDSWNMRPTTDFPGEHFSTFAEYYTKKYGAKITNYQQPLLDADFSVMRLNLTIPRHFHLQRKRNFFASLTVKNNFLYRNCAIFTRFRQHVLIPFIHDELYLSHLVWHKAASMPTIMHRINQLLLAEELRSQIAIDVGLGLLNFPIENEKLIMDYNLSGGLRNEEEVNRNTNNLIGSYLNETKIIEGYYYYMKLRMASEFLGENEQEYLESVSDGRLSYLRSKQVSNSNLYLRAKEKNLAGFLNSQKFNPQDNWMLPGYKYTENIDVSQIINENYSNFCPRIQHFLTDKNLADVVESLTGCYLATRGEISALRLLQWFNINCIPIDEKATPGDTGKVSDLWIKPESPITVKLETDNDKICYNNLIKDVIGLEAVIGYRFREKAYLLQAMTHSSYYLNVFTDCYQRLELLGDAVLDYTITRFLYEDCMRHSPGDLTDLRSALVNNNIFASLVVRYNIHQYFKCMSPVLWKLIDKFVYYQKIVMKDDLDYETFQNNVDENLHNIDEEVEIPKCLGDVFESLAGAIFLDSGMDLNIVWKVFHPLFHERIGKNLIHSMLVDSERYTSLIPKSPVRQLLEAMPEIVNFELDLICSLKRSKILDLSLFRYPKRTADGKTRVCVRIIGKGRFYGIGRNYRIAKSVAAKKALRKLQIDNFN
>Smed2
MDGRKIIYITKKALENLPKDIPVYILIDPEPDIAPPPLNVKNNLVDQISKSHQVQNNFELHCFNSEESKKDCDFIKHINYEITNVVSNSVLESTNLIAQSDFNNDDFINSVDIISSDPTDINYDQIKTPEYSSLYHDTNDSFMTDFYECLRPDSSLSSENESQVKLGQSLSSTAVVSKTLESFINIPKNSFPTSSNNLFNLNQIEPIFVHEKNIANSNSHIIDSLFVADTCKENFNSNNISDDTKFYCEEDYKISEQENTLSSNIINIKPDNIESNKILYQKQDLQVTKPFEFNGSKCIENYDLPTQFQFDESKFYSPKESSTVSNNFVSSNSGKSQIKMPNPQASGYQNLIQASHKLNKNNLHSIWNINTSLPQIDISKPPPTFVNSLSHPHLPSQFSVPPPPIDEPPTVKSEEIAKIKSRRSAKRVPKRPLCFKEYQYVDMDINERYLVHLNKKKKTILGTKLMTLLEDKFENEILSRRETALDGVPKWEALDRSQFTNTNSTLFDNENEDDKITDKSNGSDNDSTISDLIHSDSDDDLGESYKESNFTKYQISQLAHIEKKVAATRKRLKLNLSTESQIPKNKNNFNGRKRPKNHFSDHHVPAKKAKQSTGYLTIQKNSLQNNAPVISKGRTIEQQAEINHKLKHPLKLHPDIWYNEANELNDGPACSCSPKYQIGPLHNKFPGEKSIPLCQSNSNNYGKLYHYRLIISPPINFLSLDPTSITYKDKEYSFTGYSIFTHKPLVDIPPCQVVRYNIVYFLSLVKEEFPIGFTVRTLDLITDYVFKELLELLDLKWWPFDTDPKTSCRVIHLLPRFERQYSANSVELLSANVILKWILKHAEKPLFDVMDLPRIHAMSQSEWSEYIDSLRGSLATFPGKKPSTIRIDQIDRISIESKQNDDVMIFPVIVHMSMAPMKLGLTREPAYKRLLRNFLKLQYLILNRPEVTQEDRAELNNLARLLENFEMNGIQRREFTVEICSDGFYRTGFGTDVVQFALCIPSIMAHIRFHLSLSELENRMKYVFKDKSLLHQALTHPSFRNTNYGTNPDHYQNTVTSCGLRHIRYGDKLNLYRSFRKKGLSKMVQVMSHLPYWHETRSNIFGNERLECLGDAVIELITSVHLFYMFPELSEGHLDAFRQSLVQNHYLAELSVRLGFHNYILYTHNMDFSYDSTITHARSDGFEAVMGMKKIEFSQLFSSSVLAAITLDGGLDEADRIFGSALFADDPRIHKVWCEIPLHPLQEQFLNGDRHVIRNSPLFENLTKLEDRLGIRFKHIRLLAKAMTIRKTGYNLFTLGDNQRLEFLGDSLLKYLTTDYLFKHFPRHHEGHISLLRNTLVNRYTQATVCTELGLDEFIIKKDNNKSNTILNKSNEKPKADLLEAFLGALFVDKDLKWVERFCQVCFWPRLVDFILNQSWNDPKSRLQQCCLTYRSLNEEPEIAHYKLITTFGSTDHREFKVAVYFRGDRLATGFGRSIQIAQMNAASQALETHKTEFRQLNYQEKVITDHYDYNTREKIMNQFENWDSELIDKFVTSDMPPKPMHRKLVPTSNMDVSTKNPLLIKSEKPKDRLKNIAFTSSLGELLKNMKKT
>Sman1
MILENLILCTFLSVGTLILVDSSLFLQDFNFQKWFSSGLCYFYLVVVDECHMVLDSNHPLSIVFGPNGPMLQNTEDFGPTATRQNMSDFNVSVTGKVRILCFTSALLPREITDPEKARLRLQTLEKRTSCRLETASELLTMLSLGARPQERVILCSKSSSIAAIPFHQFMLGVFREIKEFIIDIESNLPCTKSSSIGDSTSVVINSGGFRICVLDYCKRAISQCEEILNELGLWCAAQIVRVFAKHLIALDRQRSEILKNSDILKDNEYSITIPKINDNEDRISYLLRLTVTQMCFLSRLFQMEFDSILTLEEFQRMISPKVLNLIEQLKLYKPSMNFRIEVAELPTAKNPPIITTNNKKYRKGGSRQRNSRCQTSKISNSSLSSMGFISCDVDSLSDSMSDTMSSLSDDDDDTRSVRSLNSTKSRLSTQSMKNLNSSSKSRKRKNRSNSLINSFNLHDLHFVPASTLNNGGIRPDVDPSTLVYRAVLNTDNRHNKNHNRSGFIGQESSDMTASTNNNNDVSFNRLCGLILVPCQFSAYALSRLIDELCIWDVDLYFIKIGHLFCRQTLLKEDNDLSTTTNQTLNKTKHGTNFNSYKTLVKFSNEPVNNNDSSTNNNNSNCRNPFSVNQEETITNFRRGAINLLVATQAAISTVTTSGTELPRCNLVIALRLPNSLAEYLSSKARSRLVNYGAKVIYLMDHDSIEKINNNNNSNNNNNNNNNNNNVNKQSNLNDKQNRSKQTDDHSTVDSMYSNHINDQFLGNFQQLEQLLLQRCRGYNVFADEHAIDPTVVDKILPPIFPRGPCGPKFCLSKAINIINQYCARLPSDYITNLTPKWYWKIFPQPQGFTPSSTGPGSTCGSLKDLQPDGTFNLYQCVLRLPINSSVKETIVGEPMVCKKLAKYSAAFNAIHLLYLSGEMDSKWELINRETNPMHHLTSENYGNLKLSSQHSPMKYKSFSSLNGSANIDSESDYGDYASSIGCCESADDEGEMKSNIQNTVKRRQYYYRKFPTQISNCLPQPNEPSSNYLYYIDMHLVKPFAEQQYLRGRVCHHPENEPIGFGLLTTKPLHHIPIFPIFSRSGEEKIRFIELWSPKSNYQFNDQYLPIQGPILTQEQIDRLIKFHRILFQEVLRFEKDSVLEFNFHKAYLQVLVVPARRDTCSIDWDFINLVLTSSCDKSICHLLPRRMNEISQEEWKERIDQIKLQAGVVTSNGSGKTFNTSNTHHHHNRKVGSDSVASILVNRLQKSGIIESNSVNNKPSIFEFRMEEFVNAVVTPGYRNLDQPQYYYVAIIRNDMSPLSPFPSDKFRNFAAYYINKYNALITTNNQPLLDVDLTVLRLNLLIPRYMNIYGHNNTNANDNNGDINNSKSNNVYTHKQYYQQQNHDDHQGEDLTNKQLLVPELCFRHSFPASVWRKAVCIPSILYRLEHLLLAEELRHRIACETNLGCAYLPECNKILKDDFVNLSSHYNKNGDVNDPDTTSCLFESLNIHLPIAPDHVVVNNESTSKSNTYNNNNERKPTRTNSKFLGSSGGKSRGGGRRKQNCRNTKRAKNHNVIGTTTKVKSTENVPSDLSDTCELNKKMSTIELNENNKKDSSYYSVSNSHTSTDQINKEQNNVSISSDNDNIYDDEDHRNSIDAETKENHDSSNDNLVVVNEDDGDDDLLSEKPTILKLHATSASMVHNNKHHRHQSSAQKSTTTALSSLPYDHFSLSNGNLESLLQETKVIELNSNEKPSNDIRKRAYQPGPTTILQALTMSCSNDFINLERMETIGDSFLKFVVTVHLYLTYPEAHEGKLSHLRSRIVCNSNLYRLGKAKDLQNRMIGCKFEPHENWIPPGYYVRQDKRLNNEIIKKFESNRNLVIWSTDTLMDDEVLRNIDFIDENKIKPIENFPISEWDPNDPKVLHAQHLNNQYLITIQQAIPDKSIADCVEALIGCYLTTRGERSALRLMQWFGIDCLHKSDNSQPTARAPWSLPKSNYLDTDENRANLNEARLVWRFDELESSLNYTFKDPSLLIQAFTHPSYHQLRVLSTSNNLSDQSNLMFSTDLDCYQRLEFLGDAVLDYVITRFLYEDSKQHSPGVLTDLRSALVNNNIFAALAVRIGLHKYFRASSPQLLHTIDVFVRYQKDVAKDDLDFITNESENQSSKPQHQTYEQHLSKSGKSNNANNTIPTNTGHLTTNRLSDDVEIPKALSDIFESLAGAIFLDSNFSLDTVWQIFYPIMKERIERYTACIPKSPVRQLLELEPEGTKFERARRMVDGRISVCAHVLGKGRFYGVGRNYRLAKSLAAKRALRVLRRLNQPSQTTPVTTNGDYDQQS
>Sman2
MWIPPVSDNPTPFNIERELLPTVISEPSSKTSSLSSTTGTLDRDSLKENCPQYTPQNVRYQHYPVPKVRCLSFPYQTLPSCGSAVYLYTWSLPRSDIMTQLCSLAAACFQDTSTTVGLLFSKPISKKGYVCRIPLYLTRGMARSRVRLTGKFTLSEKELKCVESAHHVIAELITNIAHMSHVGYKPSDPLLRAHFDRQNASTNIPESLRVVLFDRFGDLSFNPEKANILSLVTLIRLPDYTVDYEALGALLEWSLCRDKGISTADDNFPTHVKPVHGIVPKWRIRLSQIPQDNWVGLVVKPNHLPDSDPGMFSISKVSSETASSPVPETLASKLGDIQNVKGASPLTYSDYYRIKYQQMKTISFTIDPSLPLFECLRITRHQNSTQVNAGLRKNKASIKPSLFLSDACLVHPLSSWIWFQVSLVPTILYQMSRALLASQLFTELNYELKSPQPFSQIRINSLTISNDSLSHTTILVPDRLSVPVFLNGEPMEQNIFDFEVDRATSEIDKELDNKAHSESLEKSTICPHPNNLIEPTTLLGARDAVDLERLEFYGDSFLHFIATLCVYGTNPQDADEGCLSSKRGSLVSNAHLCDIACDLKWYEYCTGQTFSPPEHFLPPCYSVASEACKYDPRLYTRLTDKSLADMVEALIGCFLLRSGLSAAFNLLHYFQICPVSWSTLKNDKHYKVEAPWHFFLQPKLYSELNCGNALNASCRSLHISKEIILELNQRFFQLQEKLGYYFKGIELLAEAMTHQSSINKQYWGNYQRLEFLGDSILGHIISNYLFQKCPNSSPGALTTARSTVVSNINLANVVVEHDIYPFIDFGNCSLKACIDDIKSIHRQTDSHFERIELITKKVSSGLNVKVLADVFESILGAIFVDSNGNHQVASSIIHRFLGKTMTTQLLCHQSYMKIFMIRLHRLMVSAYV
>Sjap1
MVFRRDVKYQIAKKILENVPNDHFLPPPYQLDLLDAAYERNTIICSSNELNKMFFVVNLIREMRYDNPGKQVIYFTDDTKMNSINNFITHHTGLSCRGFKYDEHNNMKIDFTDWLNSIVQKYDIVLVSPWLIPVIVMLSSINFFIKFIQQSSYLLVVDECHMVLDPNHPLSVVFGPNGPVLRNTDDHEQTVGKQNIHDHDMSLLGKVRILCFTSALLPREITDPGKARLRLQTLEKRTNCQLETASELLTMLSLGAQPQEQVIFCRKSPLYATTPFHKFMLGVFQEIKEFINDIESIPLIGDSTPAIINAGGFRICVLDYCKRAITQCEEILNELGLWCAAQIVRVFAKHLIALDRQRSEMFKNFKLVDNNNTNENEDESSSCKKEELKDSKYLVTIPKINDVENRISYLLRHTVTQMCFLSRLFQMEFDSILTLKEFQCMISPKVLHLIEQLKSYKPNINFRIEVAELPTAKHSPLITTTNNKKYRNGGGYRRRHRGLSQTSNSSMSSMGFISCDADSLSDSMSDTMSSLSDSDDVVDEETRSVRSLTLSKSNSLINSFNLRDLHFVPASTLNNGGIRPDVDPSTLVYRAVLNTDNRHKNNNRSKLIGKESSDITSTTNASNTNNISSNRLCGLILVPCQFSAYALSRLIDELCIWDVDLYFIKIGHLFCRQTLLKDDNDITTGQLLNKTKYGTNLNSYKTLVKFSNEPVNNDHSTNNNNNRNPFSVNQEETITSFRRGAINLLVATQAAISAVTISGTELPRCNLVLALRLPNSLAEYLSSKARSRLVDYGAKVIYLMDSVENENSQSKLDDKQIETQLSNIISSTTNNPSYDTNINDQFLGNFQQIEQLLVQRCRGYGVFSDEHAVDPTVVDKILPPIFPRGPHGPKFFLSKAISVINQYCARLPSDYITNLTPKWYWKIYPQPRGFTPSLTGSGSTCGSPKDLQHDGTFNLYQCILRLPINSSVKQTIVSEPMVCKKLAKFSAAFNAIHLLYISGEMDTKWELTNRKISPNSNLDNNLKLTYDSPLKYQSFSSNDPTNNVDGESDYGDCYASSTYCESADDDGDDELKSITPNSAKRRRYYYRKFPTQLSNCLPQPGSEKSPNYLYYIDVHLVKPFSEHQNVRSRVCHHPEDEPIGFGLLTTKPIHHIPIFPIFSRSGEEKVRFVELWSPKPNHQSNDQYLPIQSPSLTQEQIDQLVKFHRILFQEVLRFEKDSVLEFNFEKAYLQVLVVPARRDTCSIDWDFINLVLTSFCDKSICRLLPRRMIEVSQEEWKEQIDQIKLQAGVVTGGSCKTFNINNNNRQQHHHHHRTRGGGSIASILVNRLQKSGIVESNMVNNKPSIFEFRVEEFNNAVVTPGYRNLDQPQYYYVAAIRNDMSPLSPFPSENYRNFASYYINKYNALITTNKQPLLDVDLTVLRLNLLVPRYMNIHGHYLTNNTTSTDDKSNISNSSVIGSSHKQHNHRQQKHQYQYDHHEDLAHKQLLIPELCFRHSFPASVWRKAVCIPSILYRLEQLLLAEELRHRIAYETNLGYAYLPECDKITKDDFINFSHHYNKNGMSDADSDCYLFEPLNIHLPIIQDQVDVVSVNNEFTSKYLTNNSDNERQSTKPSSKFLTNVGKGRGAYTRRNQKRKTRKEDSMDINKMKLPTENVQNDQSDVFGLEKTVATMGLNNHKNESYYLFSDNDINNNPLVPKNEQNNDMISSDSDENDTISFCNEEDHNTCDVERRKDNNDDILGEDDSSLSERKPTILKLHATSASMVNNKNHTIHTSSIPPTLYNQFSLLNGNLETLLQETKVIELDSNDVNQLNNSDDDGDELRVVENYTNMDKEYLDMDSDTESVDSFEGNIRFFPSEDDDENVTNNVSEAYILKCNLDSEKSTSNISRRAYQPGPTTILQALTMSCSNDFINLERLETIGDSFLKFVVTVYLYLTYPTAHEGKLSHLRSRIVCNSNLYRLGKTKDLQNRMIGGKFEPHENWVPPGYYVRQDKRLNAEIARKPTPNRNLMIWSTNTLMDDEVLRNIEFIDDKKIQPVENFSISEWDPNDPKVLHAQHTIIGCYLTTRGERSALRLMQWFGIDCLNISGSTQSPTGAPWSLPKSNYLDTYENRAHLAEARLVWRFDELESSLNYTFKDPSLLIQAFTHPSYHQLRVLTTSDQHQRTMFPTDLDCYQRLEFLGDAVLDYVITRFLYEDSKQHSPGILTDLRSALVNNNIFAALAVRIGLHRYFRASSPQLLHTIDVFVRYQXEIEIRQPGLADTFIEETVNNLTNSGLASSTSDFLPTTIDKQKPQSTFTKQRHHDSGNDEVTDVVANECNDEDDLDDVDVEEEEDEEHAPLLNEAKECESKWQAKDTQELTGLFVEDTSQKQSSEPQQHLSKPNNENNSTFNTTSMNTTTILNNNLTSNRLSDDVEIPKALGDIFESLAGAIFLDSNFSLDTVWQVFYPIMKERIERYTACIPKSPVRQLLELEPEGTKFE
>Sjap2
MWTPPICDNPPPFNLKKELLPTVISESSSKSSGVSSTTDGLDYDPSQGNCTQYTMQNIRYQFYPIPKDYVCRIPLYLTRGMVRSRVRLVRKLILNENELKCIESTHSVIAELITNIGHMSHVGYKPSDPLLRAYFDKQGHLNNVPECFRVTISNGFADLSFNPEKAIILSLMTLIQLPDYTVDYEALNALLEWSQCRANASSSADGDLSVNVKPVHGIVPKWRIRLSQIPQDDWVGLVVRPNHLPDGDPGMFSVSAVCSETALSNVPRTLASKLNEARSPEGASQVTYFDYYTIKYQQMKSISSSINLSLPLFKCMRITRHQNSAQVNAGLRKNKLSVNPSIFLSDACLVHPLSSWIWFQVSLIPVILYQMSRALLASQLCTELNLELKNPQPFSQIRINSLNISYDSLSDITVLIPDRLSVSVFVSGERMEQNIFDFEVDEATSEKDKELDNKAYNESVKESKICPHPNNLIEPTTLLGARDAVDLERLEFYGDSFLHFVATLSVYGTSAHDADEGYLSSKRGSLVSNAHLCDIACDLKWYEYCTGKIFNPPEHFLPPCYTVASEVRKHDPRLYTRLSDKSLADMVEAIIGCFLLRLGLPAAFNLLHYFQICPVNWNTLTNDKHFDVGAPWHLLLQPNLYSKQNVLNSSNRSLYISLPETIHGLNKKFSHLQQKLGYYFKRIELLAEAMTHQSSPNKQFWGNYQRLEFLGDSILGHIVSNYLFRKCPSLPPGKLTAARSAIVSNNNLANTVVEHEIYPFIDFGTCSAKACIDEILNIHHQTELYCERIELLTKKVSSGLNIKVLADVFESILGAVFVDTNGNHQIIQTIVNRFLGKSMHTVIINLPVQPLQQLNSPYPNTRYKDSAIVSSNLDDSNSVSDAVWTSSKRLCATESVRDETHLRFAEDFDRLLNDKENRGNPNF
>Egra1
MPRKHLIVRKILENVPPNHFMPRPYYLDLLDSAEARNTIICTDEDVTLQFVAQTLFGDMAIKYPGKCMVIVISDASSVKSAAETFKYVTDTPVLVVADASSKIPTTTEVIFMSAETAANLCSGEEPVFSIHERAFLLILDDCELVLSPGHPYQRLFPYSKDPLSEHQIEDIWNRDPSFYSSTSASYRILALTSTILPVGCSDHLLAKRYICSLEDRLGCRLETTSELINLLSLGAQPEEEEIPAPDTTNNGDNDDQHSIRGTILRLLVEARDFLSDVDFTGSEENVATTGQRVINVPYYCLRSVAQCEAITKDLGVYCGALIARVFLRHLYRLERARASILEARRQLEHGEDLLTRILRYTATQLSMIARLFQTVCDNCMTREEVRTLASPRVLQLVDRLRTLKPTGSYRIEAVWRTEGVSEDTGSDSDAESSGLTSHGSWSSSRRRSRLRGRSTSSGFVAPHGFEAMSGDDDEDDDYGEGYDDSSLFSGVDSVYSEDDNDFKDACYNDSNGKDSADDNDGESGGESDATDVSMGLSSGIRRKSTRKPCWRPHKIRSPVIRGSRGGSRLVYRVLPDNPDKENTVPPLCGLLLVGGCQFSAYALPRFIEEYCNWDPEIAFVRPGYFFVPGASDQVKTLTLSADVGSTQEETVANFRCGGEVNLLVTTQSGLAAASSLPRCNLIALFHPSTSLATYLAAKSRLRLVAVKSTKAHFWHFLESDGFSLRTRFQEMERMLVQRCSNSYLISDEHDVDADYVNEQFTFLPKRKACRAIDVVNHYCARLPCNFMTRLAPRWHLTTRRLAADSRGAVEGGDHTALLTCPDPSHAATASNMIVYRCALQMPINSPVREVVWSEWSLCKKMAKYSAAVRVGQLLMETREIDARGRPILRHTPIAAVAAASRRLRATRERSPPKHKSSYLIKTPDSLVKCLAKEDRGSIGQNRLYLIDIRHLDTALSRLQREHRSQGTSSHIDFFPEAENRGFAMLTTKPLPFIPEFSIFTRSGEETVHIYEASSCPPLNIDQLNRLSRFHRIIFKSVLRFEKDCLMKFNLVDAPCQLLIVPVKRDSQKIDWDLVNLCLNSYVASVGDCRLPVRRRPAPPLQLPTGPVPLTQLLSQTSSPRTVFHFVQDDFVNAVLTPTYRNVEYPPRYYVVAVRNDLSPATEFPSPQYATFADYYACKYGLRLSGAPSDQPLLDAAYAPLRLAPLLVPRGCVAQRKSNNGVASGNATSTSKHVLPRHIQLLVPEFCHRHAMPATVWQKAICLPSILYRLQHLLLAEELRSEIARETGLGVVTPPHRFCFPPLRCYFTPQVPSPSPSPSPPPSSKKQRDPEDRDSEPEVVKLTLSPLIQSKPRNPVTDFQALLYESDRLESDGEGDLDPEAEEEEEEVDAKSIDSFEENATNMCFFPSEDDDEGEDEKGQIVYKPGPTMILQSLTLLGAGDFINMERLETIGDSFLKFAVTMDLFLRYPEAHEGHLSSLRSQIVGNSNLYRLGCEKNLPGRIVGVAFEPHENWLPPCYVCTTDPTNNIASTRIKNQCPSLTHQFLTNKSVADCVESLVGCYLTERGERSALKLLQWFGIECLPPAGEMQPAGSPWKLAEEKPLSKVEEATVERVYRAGRFSKLEEIIGYTFKNRRLLIEAFTHSTCRDLHGPPSDDDGGFHGSATSISGGYERLEFLGDAVLDYAVTRFLFTTDATARLSPGALTDLRSALVNNVVFGALAVRHGLHAFLRAAAPPLTRTMALFLRHHHDVVRGDLDVLIAPEVNVCRENKGATASQAEGDRANEEVEVPKALGDVFESLAGAVFLDSGLCLNTLWRVFFPLLRERIERYSTCVAKSPVRRLLELCPERVKFERPMVRPDGKMRVVVRVAGIGRYVGVGRTYRLAKSAAADLAYRRVTEASTEQV
>Egra2
MKRSLPAFRETKLLEPRPYQVEIANMARNESIIVKLSTGLGKSFIAAMVIKDHLPETYRPVTEVHLVYQMAEFLRSQLPVPPNEIGIFHGQVAPSVWIDSWTKASFWPLLPPFLRIFDENESFDGFQGIWQAQLEKHKVLVATAGVLRDVLNHRKLSLRDVCLIIFDECHHADPNSKSDYTDICQHLHAFPPGRWLPDYSRGPKVLGLSASLVNNLKRGESMETKVRLLEQLMRARVVTSTDSSINAVMGQRHLEIKHGCGDTRLALNDPYYNFSQVLLRGIEKVKQLPSGVVGEDCIDLESLLDENRKIKKEAFLSVMELHEFNSAKIKRILLQCVRVMEEFGVYCAAHACEQFEKVLKGLLLLSSPKVITNPQCVNIIQMCLASMAEALETYRQIRQTLIAKLTQPLASNPTDPAWGEWIVAHFPMSSKMVSLLRLLLHYHKVVGKNNETLSALLLVKERIAAASVAHLITEVSAMAPLYTGLKASHCVSANPTNPVASLSTNEQLNVLDGFRTNAFNILVATNVVEEGLDVRSCNVVIKADELTNFRSFIQSQGRARAKTSYFVLLTDDVSKCRTNVESFFRMSKVIASVFWWLVCSFDPFLTLSNLVIDDFLECRCIDSMPDEEEEAEEEVGSAITDIARQSNLAYMPYGTDGPRITITGASSVLMRYTSLLKTDTSYPLKILYSVHKEFGGYRVQMLMPPPSPLQDIIKGPLASTRKLAMQLARLEACKLLHNAVICGFGSSSELETDGVFTSEAAPKNVGKVIASAARLQELMESLINKISNLDLGDPSKDGEIKPPSIMSQARTLMTPVGEEVSTDTAASSDHLDVQLSSSDSDNVQNEDVASGQDLGVSCEPLPPGIVYCGDSPLPEPSFTSTRTVDLVVDGGARPHLFDNCITDGELPVKKKKKPASRPLNIARFYPIHKLSSLSAPYQQPIEANRPVHLYTWHMPLPEHVAYLIKVDAAYFRHTDQTIGLLFSKPISKSDFVCRMPLYMQSGMMRVRLRRRATVTLTEDQVELALRTHQILSQLSVDINKPVNFDLNFSNNQFSFFSTPFSTVSSFSPTPVVSSCVSTSISPFNTDFAIDPFSELKVDPLNAQICGILLIVRLSDMVFDEEASHALVRWAEERDFHVSQRQQKTAMPPLRNQSLLQSGICSHYGVQLSTIPTAQWSGLLVRPIDLPPEDPGSYAVLGPNSSGLCASSPVPDYMAQHLPEELRQRGATSYLDYAKFKHGTRLRLVQETRGLDPSTPLVTATRISRHRNAANVMSGVGVSGKEVIKEERIAQLCIVHPLNTWLWLTLCLIPTVLHQVYRSLSIGELANHLREILYSDNHAQSAHPPHPTPLDLPAGEFLMPDRHSVQPTCIPSIRKFLVQDQDGSCRFKGPVVVFSLDSETSLDRAVEDRCTSKAPAEVPYTVGLYEAFTSVNAFEAVNLERLELLGDSFLKFAASLLLFATSPAHTDEGQLTYARIAHISNANLHRISMKFGLFRYFCSCVFKPEAQYLPPYYAIADPARACQRHDMRMFVKLYDKSIADSMESLLGLCLLNLEAPRVGRLLNLFKLSNEPNPLSVLVRAESVGREAYPSWVPLLLSPEHRVIDPTFAVEDDSLMAKRKAEVESMLLASIPPLPKSSATGETAAAPEAVKSTPKEISEMMEERRLELQPLEDIIGYRFRRIRILLQAITHPSSRLAFIWGCYQRLEFLGDAILDFVVTQRIYKDHPNMDPGELTDLRICLVSNINLAVVAVRSGIYKFLEYLDPNLWSFINSFSDAVSKGVCNVWKLEHDFNERNEMLSYKVLGDMLEAIIGAVFVDSGGVTSVVTGVIYHLLGREFEAYGKDLPMDPVRMMHELYPDLEISVAECLPMNNASGNSEKAKAEANAQRRQRVRVSANYKGRRLSGEGFNLRTAKLKIAQQLGIGFA
>Emul1
MPRKHLIVRKILENVPSNHFMPRPYYLDLLDSAEARNTIICTDEDVTLQFVAQTLFADMAIKYPGKCMVIVISDAGSVKTVAETFKYVTDTPVLVVADASSKIPTTTEVIFMSAETAANLCSGEAPVLSIHERAFLLILDDCELVLSPGHPYQRLFPYSKDPLSEHQIEEIWNRDPSFYSSTSASYRILALTSTILPVGCSDHLLAKRYICSLEDRLGCRLETTSELINLLSFGAQPEEEEIPAPDTTNNGDNDDRNSIRGTILSLLVEARDFLSDVDFTGSEENVATTGQRVINVPYYCLRSVAQCEAITKDLGVYCGALIARVFLRHLYRLERARASILEARKYLEHGEDLLTRILRYTATQLSMIARLFQTVCDNCMTREEIRTLASPRVLQLVDRLRTLKPTGSYRIEAVWRMEGVSEDTGSDSDAESSGLTSHSSWSSSRRRSRLRGRSISSGFVAPHGFEAMSGDDDEEDDDYGEGYDDSSSFSGVDSVYSEDDNDFKDACYNDSNGKDSADDNDGESGGESDATDVSMGLSSGIRRKSTRNPCRRPHKIRSSPVIRGGRGGSRLVYRVLPDNPDKENTVPPLCGLLLVGGCQFSAYALPRFIEEYCNWDPEIAFVRPGYFFVPGASDQVKTLTLSADVGSTQEETVANFRCGGEVNLLVTTQSGLAAASSLPRCNLIALFHPSTSLSTYLAAKSRLRLVAVKSTKAHFWHFLESDGFSLRTRFQQMERMLVQRCSNSYLISDEHDVAADYVNEQFTFLPKRKACRAIDVVNHYCARLPCNFMTRLAPRWHLTTRRLTADSRGAVEGGDHTALLTCPDPSHAAIASNMIVYRCALQMPINSPIREVVWSEWSLCKKMAKYSAAVRVGQLLMETREIDARGRPILRHTPIAAVAAASRRLRATRERSPPKHKSSYLIKTPDSLVKCLAKEDRGSIGQNRLYLIDIRHLDTPLSRLQREQRSQGTSSHIDFFPEAENRGFAMLTTKPLPFIPEFSIFTRSGEETVHIYEASSCPPLNIDQLNRLSRFHRIIFKSVLRFEKDCLMKFNLVDAPCQLLIVPVKRDSQKIDWDLVNLCLNSYVASVGDCRLPVRRRPAPPLQLPTGPVPLTQLLSQTASPRTVFHFVRDDFVNAVLTPTYRNVEYPPRYYVVAVRNDLSPATEFPSPQYATFADYYACKYGLRLSGAPSDQPLLDAAYAPLRLAPLLVPRGCVAQRKANNGVASGNATSTSKHAIPRHIQLLVPEFCHRHAMPATVWQKAICLPSILYRLQHLLLAEELRSEIARETGLGVVTPPHRFCFPPLRCYFTPQVPSPSPSPSPPPSSKKQRDPEDRDSEPEVVKLTLSPLIQDKPRNPVTDFQALLHESDRLESDGEGDLDPEAEEEEEEVDAKSIDSFEENATNMCFFPSEDDDEGEDEKGQIVYKPGPTMILQSLTLLGAGDFINMERLETIGDSFLKFAVTMDLFLRYPEAHEGHLSSLRSQIVGNSNLYRLGCEKNLPGRIVGMAFEPHENWLPPCYVCTTDSTNNIASTRIKNQCPSLTHQFLTNKSVADCVESLVGCYLTERGERSALKLLQWFGIECLPPAGEMQPAGSPWKLAEEKPLSKVEEATVERVYRAGRFSKLEEIIGYTFKNRRLLIEAFTHSTCRDLHGPPSDDDGGFHGSVTSISGGYERLEFLGDAVLDYAVTRFLFTTDATARLSPGALTDLRSALVNNVVFGALAVRHGLHAFLRAAAPPLTRTMALFLRHHHDVVRGDLDVLIAPEVNACRENKGATASQAEGDRANEEVEVPKALGDVFESLAGAVFLDSGLCLNTLWRVFFPLLRERIERYSTCVAKSPVRRLLELCPERVKFERPMVRPDGKMRVVVRVAGIGRYVGVGRTYRLAKSAAADLAYRRVTEASTEQV
>Emul RNC3.1
MKRSLSDSRETKLLEPRPYQVEMVNMARNESIIVKLSTGLGKSFIAAMVIKDHLPETYRPVTEGGKRIIFVAKTVHLVYQMAEFLRSQLPVSSNEIGIFHGQVAPSVWIDSWTKGIWQAQLEKHRVLVATAGVLRDVLHHRKLSLRDVCLIIFDECHHADPNSKSDYTDICQHLHAFPPGRWLPDYSRGPKVLGLSASLVNNLKRGESMETKVRLLEQLMRARVGTSTDSSIDAAMGRRHLEIKHGCGDTRLALNDPYYNFSQVLLRGVEKVKQLHSGVVREDYIDLESLLDENKKIKKEAFLSVMELHEFNSAKIKRILLQCVRVMEEFGVYCAAHACEQFERVLKGLLLLSSPKVITNPQCVNIIQTCLASMAEALETYRQIRQTLIAKLTQPLASNPTDPAWGEWIVAHFPMSSKAVSLLRLLLHYHRVVGKNNETLSALLLVKERIAAASVAHLITELSAMAPLYADLKASYCVSANPTNPVASLSTNEQLSVLDGFRTNAFNVLVATNVVEEGLDVRSCSVVIKADELTNFRSFIQSQGRARAKTSYFVLLTDDVSKCQANVDSFFRMSKMIDDFLECRCIDSMPDEEEEVGSAITDITRQSNLAYMPYGIDGPRITITSASSVLMRYTSLLKTDTSYPLQILYSVHKEFGGYRVQMLMPPPSPLQDIIKGPLASTRKLAVQLARLEACKLLHNAGLLGADLLPINFRQLVELSKHKASSTGTEQEQIEGLISRMSNLDLGNPSKDGETEPPSIMSQAHLLMMPMEEDINTDSAVSSDHLDVQLSSSDSDNVQNGDVDSGIGLGVDCEPLPPGIVYCGDPPMVEQSFTSTRTVDPVVDGGARLHLFDNYITDDELPVKKKKKPASRPLNIARFYPIHKLSSLSAPYQQPIEANRPVHLYTWQMPLPEHVAYLIKVDAAYFRHTDQTIGLLFSKPISKSDFVCRVPLYMQSGMMRVRLRRRATWNWLSAHTKSSPNSPWTSTSPSTSTSTSVITSFHFSRPPSLLSPPSLPPLWSPPVSVPVDPLNAQICGILLIVRLSDMVFDEKASQALVRWAEERDFHVSQRQQKTAMPPPRNQSLLQSGICSHYGVQLSTIPTAQWSGLLVRPIDLPPEDPGSYAVLGPNSSGLCASSPVPDYMAQHLPEELRQRGATSYLDYAKFKHGTRLRLVQETRGLDPSTPLVTATRISRHRNAANVTSGVGVSGKEVIKEERIAQLCIVHPLNTWLWLTLCLTPTVLHQVYRSLSIGELANHLREILYSDNHAQSAHPPLPTPLDLPAGEFLMPDRHSVHPTCIPSIRKVLVQDRDGSSRFKGPVVCLSLDSETFLDRAVEDRCTSKAPAEVPYMVGLYEAFTSENAFEAANLERLEFLLLFATSPAHTDEGQLTYARIAHISNANLHRISMKFGLFRYFCSWSIADSMESLLGLCLLNLEAPRVGRLLNLFKLSNEPNPLSALVRAESVGREAYPSWVPLLLSPKHRVIDPTFAVEDDSLMAKRKAEVEPMLLASIPLLPKSSATGETAAAPEAVKSTPKEISEMMEERRLGLQPLEDIIGYRFRRIRILLQAITHPSSRLAFIWGCYQRLEFLGDAILDFVVTQRIYKDHPNMDPGELTDLRICLVSNINLAVVAVRSGIYKFLEYLDPNLWSFINSFSDAVSKGVCNVWKLEHDFNERNEMLSYKVLGDMFEAIIGAVFVDSGGVTSVVTGVIYHLLGREFEAYGKDLPMDPVRMMHELYPDLEISVVECLPANNSSGNSNSTTLSEMEGVNAGGQPCQRVRVSANYKGRRLSGEGFNLRTAKLKIAQQLGIGFT
>Emul RNC3.2
MVNVARNESIIVKLSTGLGKSFIAAMVIKDHLPETYCPVTEVHLVYQMAEFLRSQLPVSSNEIGIFHGQVAPSVWIDSWTKASFWPLLSPFLRIFDKNESFDGFQGIWQAQLEKHRVLVATAGVLRDVLHHRKLSLRDVCLIIFDECHHADPNSKSDYTDICQHLHAFPPGRWLPDYSRGPKVLGLSASLVNNLKRGESMETKVRLLEQLMRARVVTSTDSSIDAAMGRRHLEIKHGCGDTRLALNDPYYNFSQVLLRGVEKVKQLHSGVVREDYIDLESLLDENKKIKKEAFLSVMELHEFNSAKIKRILLQCVRVMEEFGVYCAAHACEQFERVLKGLLLLSSPKVITNPQCVNIIQTCLASMAEALETYRQIRQTLIAKLTQPLASNPTDPAWGEWIVAHFPMSSKAVSLLRLLLHYHRVVGKNNETLSALLLVKERIAAASVAHLITELSAMAPLYADLKASYCVSANPTNPVASLSTNEQLSVLDGFRTNAFNVLVATNVVEEGLDVRSCSVVIKADELTNFRSFIQSQGRARAKTSYFVLLTDDVSKCQANVDSFFRMSKVIASVSVACLLFRPISNAVKPLKMIDDFLECRCIDSMPDEEEEVGSAITDITRQSNLAYMPYGIDGPRITITSASSVLMRYTSLLKTDTSYPLQILYSVHKEFGGYRVQMLMPPPSPLQDIIKGPLASTRKLAVQLARLEACKLLHNAVIRGFGSSSKLETDGVFTFEAAPKNVGKVIASAARLQGLLGADLLPINFRQLVELSKHKASSTGTEQEQIEGLISRMSNLDLGNPSKDGETEPPSIMSQAHLLMMPMEEDINTDSAVSSDHLDVQLSSSDSDNVQNGDVDSGIGLGVDCEPLPPGIVYCGDPPMVEQSFTSTRTVDPVVDGGARLHLFDNYITDDELPVKKKKKPASRPLNIARFYPIHKLSSLSAPYQQPIEANRPVHLYTWQMPLPEHVAYLIKVDAAYFRHTDQTIGLLFSKPISKSDFVCRVPLYMQSGMMRVRLRRRATVTLTEDQVELALRTHQILSQLSVDINKPVNFDLNFSNNQFSFFSTPFSTVSSFSSTPVVSSCVSTSISPFNTDFAIDPFSELRVDPLNAQICGILLIVRLSDMVFDEKASQALVRWAEERDFHVSQRQQKTAMPPPRNQSLLQSGICSHYGVQLSTIPTAQWSGLLVRPIDLPPEDPGSYAVLGPNSSGLCASSPVPDYMAQHLPEELRQRGATSYLDYAKFKHGTRLRLVQETRGLDPSTPLVTATRISRHRNAANVTSGVGVSGKEVIKEERIAQLCIVHPLNTWLWLTLCLTPTVLHQVYRSLSIGELANHLREILYSDNHAQSAHPPLPTPLDLPAGEFLMPDRHSVHPTCIPSIRKFLVQDRDGSSRFKGPVVVFSLDSETSLDRAVEDRCTSKAPAEVPYMVGLYEAFTSVNAFEAANLERLELLGDSFLKFAASLLLFATSPAHTDEGQLTYARIAHISNANLHRISMKFGLFRYFCSCVFKPEAQYLPPYYAIADPVRACQRHDMRMFVKLYDKSIADSMESLLGLCLLNLEAPRVGRLLNLFKLSNEPNPLSALVRAESVGREAYPSWVPLLLSPKHRVIDPTFAVEDDSLMAKRKAEVEPMLLASIPLLPKSSATGETAAAPEAVKSTPKEISEMMEERRLGLQPLEDIIGYRFRRIRILLQAITHPSSRLAFIWGCYQRLEFLGDAILDFVVTQRIYKDHPNMDPGELTDLRICLVSNINLAVVAVRSGIYKFLEYLDPNLWSFINSFSDAVSKGVCNVWKLEHDFNERNEMLSYKVLGDMFEAIIGAVFVDSGGVTSVVTGVIYHLLGREFEAYGKDLPMDPVRMMHELYPDLEISVVECLPMNNASGNSEKAKAEANGQRRQRVRVSANYKGRRLSGEGFNLRTAKLKIAQQLGIGFA
>Hmic1
MGRKHFIVRKILENVPPNQFIPRPYYLDLLDAVAERNSIICKDKDITLQFVIQSLYRDIASKNPKKCMLVIINDSTLIDDSAKIFQYTTDDNVFIADITSTSVPENVDAVFMSAETAAKLCAGVAPAFSILERVSFLVLDDCDLALKSDHPYHTLFPAVKCELTEEEINTVWDRPAEFYSFVTPYRILGLTFKILPDGCSDHFLAKRYICSLEHRLNCRLETTSELYNVLSFGAQPEELEIYTQAPSDNGSDQHPICRTLLRLLQEAHDFLSDLDFTDTEANVSTGGERIINVPYYCLRAVAQCESITRELGVYCGAIIARVFLRHLYRLERARAATLECKNQLEHGEDLLTRILRYTATQLSMVARLFQVVSENCTTKEEVRTLASPRVCQLIDHLRTVKPTGTYRIEAVRQTEGFSEVEDSDNVDNSDDDSDTGRRSSTRSTSVRSRGGRRGSRKRSECFVAPHGLEDDDGSSQQQSDSDDGSFSSTFSPSNTDSDDESASNAGRGSEVEDEMGSESGAESDVTDVSMCLSTGLHRKSKSKSNKRSNKTRNNSLMNRCQRREKIVYRIVAYQPEGVPVVPPLCGLVLVGGCQFSAYALPRFLEDFCNWDSDIAFVRPGYFFVPKTIDKSKSTDLSTANTQEETVANFRCGGEVNLLVTTQSGLAAASTLPKCNLVASFHPSNSIETYLLAKSRLRLVSIKTTKARLWHFLEPSKISMRNQFQEIERMLIQRCSRSGLSLNEHDVDLKFVDEAFDFLPKRNASRAIDVINHYCARLPCNFMTRLAPRWNLISRPLVDVKSELGDSGKILTCPDTDHKDPKVAYRCALQMPSNSPINQVVWGDWSVCKKMAKYSASVRVGHLLLEAREISNSGRAILRHSSIIGPSRIIRESRCRSPVKTKSSYLIKTPDAFVRCLPKEDLNSTTSQNYLYLIDVRHLDSVLTHLQQQRKHKGTSSASLLFYPESENRIFAFLTSKRLPYVPDFSIFTRSGEETVSIYEANSCPCLNINQLNRLSNFHRILFKSVLRVEKDTLMTFCLPEAQCQILIIPVKLDSQEIDWDLVDLCLSTFDPAVGDCRMPIRRRPTPPFRISEEPFPLTQLLSTPDSSQTVFDFVPEDFANAVLTPTYRLVDFPPRYYVVTIRNDLSPASRFPSPQFSNFADYYRSKYGLHLSGSAKDQPLLDAAYAPLRLASLLVPRCLAAAAAAAQRKAANSGGGGKKENTNSSRGAPRHVQLLVPEFCYRHALPATVWQKAVCLPSILYRLHHLLLAEELRSEIARETGMGIVDPPSRACFPALRCHALPKLASLSRSNSPANVREESTVHEQDNLEVVKLTLNRPSKGDTHKTGHDFDTLLADFSGDSDKELDDSNIDEIEEEIDAESVDSFEENVGKLTFFPPQDDDTDLENRILYRPGPAMILQSLTRLAAGDFINMERLETIGDSFLKFAVTTYLYLKYPDAQEGSLSLFRSHVVENSNLYRFGCGKKLPGRIVGVAFEPQENWLPPCYVCNSDNSSADDSSRLQMVQTHQFLSNKSIADCVEALVGCYLTERGERSALKLLQWFGVECLPPSSEMQPTGAPWKMPDERGLTEAEKIEIDRIYHVSRYDKLENTIGYRFKNRRLLIEALTHSTCRDLHSNPSVNNTPSSVFFGNGGYERLEFLGDAVLDYTVTRVLFESTDGETVRELSPGGLTDLRSALVNNAVFGALAVTHCGLHAYLRGTAPYLTEGTSAFLRHIRNVSRGSLNSKRLLTPDSNTVARLNDAENQADSGAVRPSNEMEAEVPKALGDVFESLAGAVFLDSGLCLNTLWRIFFPLLRERIERYSTCVAKSPVRRLLEQYPERVKFEKPMVRPDGKIRLVVRVVGIGRYVGIGRTYRLAKSAAADLAYRRAKEAANLNSR
>Hmic2
MTLNEICIYELHGNFLQSQCXANLLLTPMSGDIFTDDSILSDPFVVQDSTAPISPGASCMSDVEEELPPGIVLCESTSLERNIPHISDGEVEYQKTPPHSRVNLLDVYDNDIVDEELPMESRSKRKRGPSNKSRFYQIHNLYSLSAPYQEPIQPGRTCYLYTWRLPSPENVATCTKVDAACFRHTNQTLGLLFSKPIAKSDFVCRVPLYMQFGIIRVRLRKTGTMVLNEEQFSLAQDTHSILAKFTVSVNEAENLDLRFDLSGKSNVTFYSTPSESFSDLGRSPVGNSSSASNFKPTDPFSELQIDPLNTRFCCLFLIIKQPEMTFDEAASKDLVTWAKERDYYLQRAAATSGEGSSTFTTLPPPPPPPPSSRNEPLNLRSGICPRYGLDLSSLPIEEWRGRLVRPINLPPKDPGGYAVSGPNNEGLCGSSDIHPEMLKHLPEEMLRLGRTSFFDYSQFKYGRLVNMVLETRGLDPSLPLVTIMRISRHQNAANVTAGACATKKDEIKRAEDRLAQLCVVHPLNTWLWLTICLTPTVLHQVYRCLSTMEFSNRLHELIYTCDGGGDNEWSSSNPEHLFPEGNFLMPDRESVPPCNTPSFSKCIVKVEGCGDNSPSDWKFKESCPVFTCEEEEELDGEVSRISQQKNADMEVPSFAKLQEAFTSVNAFEAVNLERLELLGDSFLKFVSSLYIFATSPRTTDEGQLTFARVAYISNSHLHRVAVRHGLFRYLATGTFKPEIMYTPPYYALVDKQHARENHDQRQFVKIYDKGIADSMESLLGVSLLTIAPPRIALLLRLYSLSNEPNPLSQLKVPSRVQLGDRYPSWVPLILESSYRAIDPEFARDDWESMSKRQVEVDRILLANNPKTKADAAAAASVIGGTSSSNLNLEALDGFGEEAMGGGDFHTTLENRRSSLAPLEEMIGYKFRRTRILLQAITHPSSEMAFKWGCYQRLEFLGDAILDFVVTQRIFRDHPNMNPGELTDLKIALVSNINLAVICIRKGIYKFLEHMDNNLWTFINNFKNAALQNFSNIWQLEHECNKRNESLSYKVLGDMVEAIIGAIYVDSGGVTSIVTSVIYNLLGNEIREYSKSPPMDPIRLMHKTYPDLKISQVEGDPSPHDSPSDSEGQQMPAWLNNQSNGDQNSSRTRVKVIAKCGNCTLTGEGFNLRTAKLEIARQLGIIVC
>Tsol1
MELIVTELDLLDSAEARNTIVCTDEDVTLQFLAQTLFGDMAVKYPGKCVVIVISDSDSVKSAAETFKYVTDTPVSVVSDAFTDIPNTAKVVFMSAETAANLCCGEVPVFSIPERAFLLILDNCELVLSPGHPYQRLFPYSKDPLSEHQIEEIWSRDLSFYSSITPSYRILALTSTILPVGCSDHLLVKRYICSLEDRLGCRLETTSELINLLSLGAQPEEVEIPLPPAKINGDIGDGQHPIRETVLRLLEEARDFLSDVDFTGSEENVATTGQRVINVPYYCLRSVAQCESITKELGVYCGALIARVFLRHLYRLERARASILEARRQLEHGEDLLTRILRYTATQLSMIARLFQTVCDNCMTREEIRTLASPRVLQLVDRLRTLKPTGSYRIEAVWKTEGVSEDTGSDSDGGSGGLASHGSWSSSGRRSRLRGRSSSSSFIAPHGFEAMSGDDGEGDDDCTEDCEDSSSFSGVDSVCSDDGDDNSESACNGESNDKDSVDDNDGGESGGESDATDVSMGLSSGIRRKSTQKPHRRPRKTRSSPIIRGSRGGSRLVYRVLPDNPDKENTVPPLCGLLLVGGCQFSAYALPRFIEEYCNWDPEIAFVRPGYFFVPGASEQLKTLTLSADVGSTQEETVANFRCGGEVNLLVTTQSGLAAASSLPRCNLIALFHPSTSLATYLSAKSRLRLVAVKSTKAHFWHFLGSDGLSLRTRFQGMERMLVQRCNNSYLIAGEHDVDADYVNEKFTFLPKKNAYRAIDVVNHYCARLPCNFMTRLAPRWHLTTRQLVGDSSEGVEALDPAALLTCPDPSHAAAASNTTVYRCALQMPINSPVRTSEWSLCKKIAKYSAAVRMGQLLMEAREIDVHGRPILRHTPIAAVAAASRRLRATRERSPPKHKSSYLIKTPDSLTKCLAREERGFLGQNRLYLIDIRHLDTALSRLQREQRSQGTSSHIDFFPEAENRGFAMLTTKPIPFIPEFSIFTRSGEETVHIYEASSCPPLNIDQLNRLSRFHRIIFKSVLRFEKDCLMQFNLVDAPCQLLIVPVKQDSQKIDWDLVNLCLNSYIASVGDCRLPVRWRPAPPLHFPIEPVPLTQLLSQTASPRAVFHFVPDDFINAVLTPTYRNVEYPPRYYVVAIRNDLSPATAFPSSQYATFADYYACKYGLHLSGAPSDQPLLDAAYAPLRLAPLLVPRGCVTQRKSNNDGASGNANSSSKHALPRHIQLLVPEFCHRHAMPATVWQKAICLPSILYRLQHLLLAEELRSEIARDTGLGVVTPPHRFCFPPLRCYFTPQPSSPSPSPSPPPSSKKQGDLEDRDSEPEVVKLTLSPPTQPEPRNPINDFQALLQESDIMESDGEGKLDPGVEEEEEEEVDAKSVDSFEENATNLCFFPPEDDDDDEVEGAKGQIVYKPGPTMILQSLTLLGAGDFINMERLETIGDSFLKFAVTMDLFLRYPDAHEGHLSSFRSQIVGNSNLYRLGCEKNLAGRIVGAAFEPHENWLPPCYVCASDPTANIASTRVKSQCPSLTHQFLTNKSIADCVESLVGCYLTERGERSALKLLQWFGIECLPPAGEMRSTGSPWKLPEEKPLSKAEQATIERVYRAGRFPKLEKIIGYTFKNRKLLIEAFTHSTCRDLHGPPSDDDGGFHGSVASISGGYERLEFLGDAVLDYAVTRFLFTTDAAARLSPGALTDLRSALVNNVVFGALAVRHGLHAFLRAAAPPLTRTMALFLRHHHEVVRGDLDVLIAPEVNVCRENKGATASQPEGDRANEEVEVPKALGDVFESLAGAVFLDSDLCLNTLWRVFFPLLRERIERYSTCVAKSPVRRLLELCPERVKFERPMVRPDGKIRVVVRVTGIGRYVGVGRTYRLAKSAAADLAYRRVTEAFAEQV
>Tsol2
MTTSAKQVSGGIRPNVSDYSSTDDELPVKKKKASNRPLNIARFYPIHKLSSLSAPYQQPIGANRPVNLYVWQMPLPENVAYLIKVDAEYFRHTDQTIGLLFSKPISKSDFVCRVPLYMQSGMMRVRLRRRATVVLTEDQLELALRTHQILAQLSMDINKPVNFDLNFSNNQFSFYSAPFSSFPTPVVSSCVSTSISPFNTDFAIDPFTELKVDPQNAQICGILLIVRLSDMAFDEEASRALVHWAEERNFYVSQRERKTQIPPTRNQSLLQSGICARYGVQLSTIPTAQWPGLLVRPIDLPPEDPGSYAVVGPNSSGLCASSPIPDYMAEQLPTELHQRGATSYLDYARFKHGTRIRLVEETRGLDPSTPLVAVTRISRHRNAANVTSGVGVSGKTVIKENRIPQLCIVHPLNTWLWLTLCLTPTVLHQVYRCLSIGELANRLHEMLYSDDPVQFAHSSSSSSSSFNLPAGSFLMPDRHSVQPVCIPSIRKYIVRDQGGSWQFKGRVVVFSLDSETSLDRTVEDNRTSEVSAEVPPTVGLYEAFTSVNAFEAVNLERLELLGDSFLKFAASLLLYATSPASTDEGQLTYAHIAHVSNANLRRISMEFGLFRYFCFSGFKPEAHYLPPYYAIADPERASQRHDMRMFVKLYDKSIADSMESLLGLCLLSLEAPRVARLLHLFKLSNETNPLSALMQAGSGERVPYPSWVPLILSPKYRAIDPNFAAEDDALMAIRQAEVEPMLLASIPSLPKNSASSETATAVRSTPLDIYEVLENRRLELQPLEDIIGYRFRRIKILLQAITHPSSHLAFIWGCYQRYCLFSLFTLVVL
>Cele
MVRVRADLQCFNPRDYQVELLDKATKKNTIVQLGTGSGKTFIAVLLLKEYGVQLFAPLDQGGKRAFFVVEKVNLVEQQAIHIEVHTSFKVGQVHGQTSSGLWDSKEQCDQFMKRHHVVVITAQCLLDLIRHAYLKIEDMCVLIFDECHHALGSQHPYRSIMVDYKLLKKDKPVPRVLGLTASLIKAKVAPEKLMEQLKKLESAMDSVIETASDLVSLSKYGAKPYEVVIICKDFEIGCLGIPNFDTVIEIFDETVAFVNTTTEFHPDLDLDPRRPIKDSLKTTRAVFRQLGPWAAWRTAQVWEKELGKIIKSQVLPDKTLRFLNMAKTSMITIKRLLEPEMKKIKSIEALRPYVPQRVIRLFEILETFNPEFQKERMKLEKAEHLSAIIFVDQRYIAYSLLLMMRHIKSWEPKFKFVNPDYVVGASGRNLASSDSQGLHKRQTEVLRRFHRNEINCLIATSVLEEGVDVKQCNLVIKFDRPLDMRSYVQSKGRARRAGSRYVITVEEKDTAACDSDLKDFQQIEKILLSRHRTVNNPIEDDSDRFEEFDVDSQMEPYVVEKTGATLKMSTAIALINRYCSKLPSDIFTRLVPHNQIIPIEENGVTKYCAELLLPINSPIKHAIVLKNPMPNKKTAQMAVALEACRQLHLEGELDDNLLPKGRESIAKLLEHIDEEPDEYAPGIAAKVGSSKRKQLYDKKIARALNESFVEADKECFIYAFELERFREAELTLNPKRRKFEDPFNYEYCFGFLSAKEIPKIPPFPVFLRQGNMKVRLIVAPKKTTVTAAQLQEIQLFHNYLFTQVLQMCKTGNLEFDGTSNAPLNTLIVPLNKRKDDMSYTINMKYVSEVVANMENMPRIPKDEVRRQYKFNAEDYKDAIVMPWYRNLEQPVFYYVAEILPEWRPSSKFPDTHFETFNEYFIKKYKLEIYDQNQSLLDVDFTSTRLNLLQPRIQNQPRRSRTVSNSSTSNIPQASASDSKESNTSVPHSSQRQILVPELMDIHPISATLWNVIAALPSIFYRVNQLLLTDELRETILVKAFGKEKTKLDDNVEWNSLAYATEYEEKQTIIVKKIQQLRDLNQKSIEDQERETRENDKIDDGEELFNIGVWDPEEAVRIGVEISSRDDRMDGEDQDTVGLTQGLHDGNISDEDDELPFVMHDYTARLTSNRNGIGAWSGSESIVPSGWGDWDGPEPDNSPMPFQILGGPGGLNVQALMADVGRVFDPSTASSSLSQTVQESTVSPPKQLTKEEEQFKKLQNDLLKQAKERLEALEMSEDMEKPRRLEDTVNLEDYGDDQENQEDENTPTNFPKTIDEEIEELSIGARKKQEIDDNAAKTDVLERENCEVLPVAINEKSRSFSFEKESKAINGRLIRQRSEEYVSHIDSDIGLGVSPCLLLTALTTSNAADGMSLERFETIGDSFLKFATTDYLYHTLLDQHEGKLSFARSKEVSNCNLYRLGKKLGIPQLIVANKFDAHDSWLPPCYIPTCDFKAPNTDDAEEKDNEIERILDGQVIEEKPENKTGWDIGGDVSKSTTDGIETITFPKQARVGNDDISPLPYNLLTQQHISDKSIADAVEALIGVHLLTLGPNPTLKVMNWMGLKVIQKDQKSDVPSPLLRFIDTPTNPNASLNFLNNLWQQFQFTQLEEKIGYRFKERAYLVQAFTHASYINNRVTGCYQRLEFLGDAVLDYMITRYLFEDSRQYSPGVLTDLRSALVNNTIFASLAVKFEFQKHFIAMCPGLYHMIEKFVKLCSERNFDTNFNAEMYMVTTEEEIDEGQEEDIEVPKAMGDIFESVAGAIYLDSGRNLDTTWQVIFHMMRGTIELCCANPPRSPIRELMEFEQSKVRFSKMERILESGKVRVTVEVVNNMRFTGMGRNYRIAKATAAKRALKYLHQIEQQRRQSPSLTTV
>Hxyl
MRQGMTRVSFIRTTQKKSFSVDTLRKIYDFHQHVFDDILRVVKSAVEFNPEESNIPLLVVPIIKQRNTDGNVTDCILNVELLEKEFNKQLGKPSLEERQKMTFEKEKYEDAVVSPWYRVNEHPSYYYVARLASESNPGSKFPDEKYPNFNEYYKLKYDIAIIHQDQPLLEVDRASERMNLIFPRHVSSRARKQAYDPTQQQVLVPELVHVHPLSANYWTMIIALPTIFYRLNQFLLIEELRERILEQAFRKPIIPYDQYNWDNHPLEYDCNSIHSMTQLKQRKEIMSTSSVPATELEEYTDETSQDDESGFDIGVWDPKDAKEYQPVDLILSANGNAGSVERINEEVTVSRKNIDLDGSDAEAEEYEIITDFKLNGIAPQNLDLFTPRSDIVEASDVFGWDSVGTVHGNGCLSIISEPKTGSSINMEKLNNDLLSVLSSPDPIIVQNENQSETGPEKKKAKVSDVVEETSKEDESLPRELYEKLPAVPVSLPQNFKALNPSRPHGLCVTDSDFDDYINGQWECKAPELSQNFVFEQDFLDQKPEGVPPALMLQAVTTASASDGVNLERLETIGDSFLKMAVTIYLFNEHADHHEGRLSFSRSKEVSNANLWLKGYSKGIHSIMETAKFDPNVSWLPPCYRCEAVFHANGWLKNDENTNNEETAWDDNETDQTFKEVDGVQTIDLKKITPGPDETFPYNPMTQQCINDKSVADAVEALIGAHLISLGPRAALQFMEWLGLKVLVEPPIPASPILRFGDSEEDPNASKREVVELYKCNQFEKVEKTINYTFANKAFLVQAFTHASYFKGRATGCYQRLEFLGDAVLDYMITRYLFEHPDKFAPGVLTDLRSALVNNTIFASLAVKYEFHKLFLNYSPSLAKKIESFVKSCGTNSIFNCPNFNDELFKVTEEEIEDGQEEEVEVPKALGDIFESLAGAVYLDCNRDLDVVWRVYYNLMAALIEQCCRDPPQSPIRELYEMKDVHASFSKLERIIEKNKVRCTVEVGDKLVFHGMGRGYKIAKATAAKRALVYLKKMKAQKEKK
>Ppac
MGCAKTNRNDNSSRFGKYMHINFNHGGDPIGGSINEYLLEKSRVVRQQAGERNFHIFYQMLAGLPDDRLKELGLTKSPAHYRYLNQGDSSSVPTLNDKNLMTEVQQALKAIHSFNDDITNQIWSILAGILHLGNLSFIDIDSTEGGSSVKERATLAAAAKMLALSEKELAEALCGKTVAAAGDIVSKLHSSSEAEYTRDAMAKSIYERLFSKIVALINDSILIANGHRSASVIGVLDIYGFEIFGTNSFEQLCINYCNEKLQQLFITLVLKQEQEEYMREGITWMHIDYFNNQIICDMIESPKKGILAILDEACASIGKVTDTVFLKELDKAFGGHKHYSSRGVNLSDKTLKHEQFRITHYAGDVTYNVEGFMDKNRDTLYLDIKRSLYHSKHGLLSSLFQDGAKSRAEVGRRPPTAGFLFKQSMSALATQLASKQPFYIRCIKPNDEKSARSFDKERVDHQVRYLGLLENVRVRRAGFAYRMEYGRFLQRYKLLCKNTWPNPRRGGPKENTQMILGEMGLVKDCEAGKTKIFIRSPQTVFALEEERAKRVVDVVVFLQKMTRGTFARRRYRRMLAVRRIIGAYRRYKLRSYIFSVIDAFRGVRTMPDLGKSIRWPAPPLVLNTFVARMRKMHHRWRAAVIVSRIPPHLRECFHPKIAAFEVFNGRRTHWGYHRRWMGDYLTSPNELPNLSNVSYSGAMSQIKTQHPYSRVLFSSLFHKYNKFNKSAIRILVITDKFIAKIDAKKMKLMKDPISLQKVSRVSVSPDHNGLVVFHVDDNDLVACLRNEKNEERNRNETTYNQYSAYSTVYSGKQAEISNIRIGESLGELDSGDIDLGGGGDDERLADSSKRDVVELEKSGLLELLKEDDALSLMSAGEDDKHGSGGDRLSEGLHLRNNTHSLLDENLTVSSVLGSSDLLGDELGDRGNGLLGDLRLLVQGGSTLVVELLDKAIKKNTIVQLGTGSGKTFIAVLLIKEFTVQLRLPLAENGRRAFFVVNAVALVDQQAEHIEVHTALSVGRAHGNLNTDIWTSKAAFDAFFQAHHVVVMTAQVLYDLLCCGYLKFPSIALMIFDECHHALGGNHPYRKIMDLYLSEPKEVQPRILGLTASLINDKTDPDTLEKKLYKLERILDCDIETSCDLVSVSKYGARPKEHVIKCKNYRYNNPYSSETLRLLESVKEFCSTTQEFHPELDKDVRKSLNDALTKTISVIKQLGPWTALKVAGIRETEFKFMKRHTKIFGVKQKDFLALGETTMNTMKFQKIQTLFESLPDKVVNLLQALDTYHPDKQMARKGKVDHLSGIVFVEQRYIAFALHLVLKHAIKLDPDRFGFINPDYVIGNSSNSLESKASEETHKRLEKVLLQFRKGQLNLLIATNVLEEGVDVKHCNLVVKFDRPTNFRSYIQSRGRARKSGASYLVLVEEKDAKNCADDLADFAKIEKLLLNRAKTVHNPSEGIELTSIDDLIPPYFVEKSGAKLFLSNAIQLINKYCGKLPSDVFTRLVPQCRLLPSERNGMVVYGAELLLPMNSPLKTAIYLDENEAVSNKKLAQMLVAFKACQELHKIGELNDHLLPVGKVEAMLSLLDDDPDENTDSYAVRVGSMKRKQLYDKKTASVLQSALPREDEELLLYVLDIDLIVPLPPDEIRSKKREILNPKTAEMCFGFLSRTKIPKIPPFPAFLRQGESRVNIVLSPKTLTLDDETLTYLKLFHHYIFRSVLQLTKDCLEFRLDEATPLQTIIVPLDRITGPNGSEEYSLKMEYVREVVHNMEEMPRVPKEDDRKHFKFVASEWEDRVVMPWYRNVQQPTFFYVIDIHSSQSPSSPFPDDDFNSFNEYFKKKYNLEIYDQQQSLLEVEYTSNRLNLLLPRHRPSRQRTTKSGGPSNQKQIFVPELLDRHPISARLWHSISAIPAFFYRMNALLVADEIRARIMREAIGLSEDEATPTDEWMWKPLAYPTTAEERSPTMVTKLNQLRVDKEEYIPSKKRKGGSSIASGHSEKQFEIGVWDPALAAEFVPDDAAIKKVDGWLEETAGLHGTEIPQKGGDLSDDEENYEHALYFDRSNFIRDRHIGMPSDDVQELGWGELPSEIVVAPFMILDGGEGSQINLNGLMADIEKVLPSTSPPSSPKEEVTTTAPGDTKYIPKQLLELWDGPVEVDDDREKGRKEEVIDLIAFDNDVEPFDSKSASPTAREEKKEGTIDDELSQLERGEEEKARRDHEAAMIVSEKEIKEGEVLASPLADPRFSFHHPSRSVAMGGYFIGREEGAVGEEKAPFGVSPSLILAALTTSNANDGMNLERLETIGDSFLKYTVTDFLFHSHPDLHEGKLSFARSKEVSNCNLYRLGKKIGLPSIIIGSKFDVQDGWLPPCYVPSINFKAPNNDDAEKKDEIMERMLNGEEMIKENIPVTGWDERPDSGIEDGVETINLTKPAPDALDDLSPLPYNLLTQQYISDKCIADSVEALIGAHLLSLGPQRTLQMMKWLGLKVMTEKIPIAPPLLRYIDTPLYPHRSEEMLTEFFAKFQLAQLEEKIGYRFNNKAYLLQAFTHASYYPNRITGCYQKQYSPGVLTDLRSALVNNTIFASLAVKYDFHKHFVAMCPGLHFMIEKFVKLCRERNFLDANFHCEMYMVTTEDEIDEGQEEDVEVPKAMGDIFESVAGAIYLDCGGDLDVVWRVFFNLMRETIEECCRNPPRSPVRELLEREHDKAKFSKLERIMEKGKVRVTVEIVSGKENFRFTGMGRNYRIAKTTAAKRALKHLKGIDEDRRKKAERKKQF
>Srat
MTNRSFEVSDEVFTPRPYQVTFLKLEILEKAKKRNVIVQLPTGSGKTYIGILMIKEVQYTVRKSISEGGKRIFFVVNNVCLVEQQARHIKNECELVVGELHGESSITVHDTDKIKTFLEQHQVIVLTAQILLDLICFSRISMEDISLLIFDECHHSMGKAHPYSNILSRYDKVPNEKKPVILGLTASLFNQRLKKNQIENLLLKLEYKMHAEVVTADDFSQVLKYSAIPNIKLIECSDFNAEKFDIAQKTLSFVDKLNELVREMEKLLKDSRDFDPSQFIKTDINSTIANSIYEKFIDTSSKDIRKKISEFVYITNNLGPFTIYKICDFWTGDLKNYKNDQTISVKANYVVEAAFDVFDSIKKEYTKKFSTMVTFEEIEPYLSNKLKKVIEILETFNKKCIEDPSVFQSMSCIIFVERRSAAYAIFEVLKELKKLDKARFGFIKADYIVGYNNNKSVEETTISSKIQDKKLQSFRQGSLNVLVSTDVLEEGFDVRQCNLVIRYKFPKNFRSYVQGRGRVRHKQGLYILLSDSKSLEDDKAELKNFEECETLLIQRFRTPNNFVDNKKSINCPDFYVDSLYDSYVVESTGATAVLSNAITIINRYCQKLPCDNFTVLSPTPDIIENEDGTYECSLLLPANCPYRNIIRSKKPLPSAKLSKMAAAVEACKILHQIKELNDNLLPNGREKLKLIETKFDDYEDEVDIKEVIVGSAQRKQLYDKKSSIYLYDILPLENEESYLYIFDIDLKQPIHSYMNLKNRKIDNPQDYECAFGFLSKKVIPDMPSFPIFLRYGCAEVTVKKHPKKYLISQENWDKAIKFHEYIFSDILRVTDVATFSAAQAIVKIVTLPLKKIKLESDNEFDYEIDFNYMDYILETLEGMFKPPLEEDRKKYVFNESLYENAIVYPWYRSEENRNYYIIGEIMHDVKPSSDFPDNNFKTFEEYFLEKYKITIYNKDQPLLDVDYTSNRLNLLVPKYPSKSSRPLKNSRSSQRQILVPELVSIHPIKSTHWSIIGALPSIFYRYNCLLMANELRETIVKNALGKTNVYRGPFEPLSYKTCLEKDLKDEKNLNEIIEEETDQVEEDITDFEIGVWDPQYIDTFDTLKPVKEIPDQLNNDVQCLKASYPDDEKMESDIDDIDEEKMGTFKFLSVDERPEIKPVTESSFTLQKLESLSGWDDPCIDNQEIKSVLHISDVDASIDKKALVRDMNDVNELEETEYLDEKFSTYPIKKKHLVDIEKKFVDLREYEQSESPPPITKDDFNIHMKLDEFEDLGQNWKTIVRDNYELLIEQPVMPYKLDDEGIDTDDLYSKGVNPAILLCALTSRGANDGIDLERLETIGDSFLKFATTDYLYHKHVNAHEGCLSLLRSKEVSNMKLYFLGKKRNIHNIIINDKFEPHTNWIPPGYVVSSEFKPNYVQQNADKEDKDAEAILNCDFESDDKLSELCSEMEEGKNSKKSNSEFKFKKVRQFNELSNIVYNPYLQQQICDKTIADVVEALIGCHLIHIGFDGTLKFMQWMGISVFSHHYEAVVIDPMIKILDFPQNPNKSMQCLYGFYKKNLFDIFEQKIGYIFKNKAYLIQAFSHASYYINRVTGCYQRLEFLGDAVLDFVITRYLFSHEASFNPGTLTDLRSALVNNTMLASVAVDHDFHKYLMEFSPKLHEVVRKFVTFIKSHENELINLDSDLFMVNEDEEDCDGTEDVEVPKALGDIFESFVGAVYLDSGRNLNVVWALIYKMMKPHLERYTKEPPISPIRELTESYPDKVQFSKVERDPNTQRVKVYVEVSGTKITGGGRNFKIAKCNAAKRALKYIKQLEKERAKNQNIL
>Bmal
MVVRTSDVDKNFFTPRDYQVELLDKACKRNIIVPLGTGSGKTFIAVLLIKEYTTKLVTPWKNGGKRAFFLVDKVSLVEQQAAHIEHHTTLNVGKMHGHLNQDIWSEPAKFDTFIALHEVTVLTAQIFLDLLDHGFFNMSNAAVIIFDECHHVLGSKHPYRLIMHRYGQLTEVDRPRILGLTASLISSKIPPSNLEHLLEKLERIMHSSIETASDLVSISKYGARPKEYVIMCHDFFCCTCETSKKVISTLESLRTFCLKCTEFHPEFDVDPRKPVLEAVSRTKSVLEQLGPWCAWKLCQLFQRQLKKQSGQGFLPEKQIIFLQMAYTTMRFIKRLLDVKVANIRCFSDVKPILPDRLARLFEILKFFSPSNMEKVDPDFTFCGIIFVEQRYVAYVLNTLIRAISRWDNDKFGYLVSDFVIGYNSANIGTEETMALHKRQELVLRKFRQRHLNLLIATSVLEEGVDVRQCNVVIRFDRPTDYRAYVQSKGRARKDGASYFLLVEERDREQCSCDLKDFLQIERMLLKRYQNVHNPPEPMISPNLETVDDIIAPYTVESTGAQVTLTTAISLVNRYCAKLPSDIFTRLVPQNTIVPETIGDRVMYRAELLLPINSPIKETIKLKKPLESKKLAQMAVALEACRRLHKRKELNDYLLPVGKDTIMLTALDEDPDEFIPNMSYKVGSARRRQLYDKRMAKALHNAIPRAGEECYIYVMEMDLIKAVTGAANPKNRRIINPLDTEFCFGFLSNKKIPKVPSFPLFLRQGRMQANIFLVKSRLLVDTQMLELLKAFHHYLFDNVLRLVKGGLVFVPDKAPVNVLIVPLRRERNSETSEVDFKLDYAYVRNVVSSIDELPRIPTEAERLAFKFDAAKFQDAIVMPWYRDRDHPSFYYVAEIIDAKPSSKFPDDKFVTFNDYFIQKYNIIIYDQQQPLLDVDYTSSRLNLLMPRHWSRSKSRVTEEKSSESGGISQGQILVPELVDVHPIAASLWNVIAALPTLLYRINSLLLADELRELVMREAFSNPNYNTSDDVYWLPLDYPTPMDDLEMKSVQKICDLKKKHVEQKSQENKEMEAKDSGAEMTDFEIGVWDPELAKGLDDFCLNRERHDEIKGFEDIDRDALGLMNGSALRQHGDMSDDDEDDAVVLFDFINSVHERLGKESGDIFAPRENITSSGWDDLIVIEESAPNGINMPLSVNSGDSHIDSRGLMADLSRMSWLLDLPTVLPSTAVDTANQNDFGIKKETVKLSNKRHPSVARKPAQLYLDSLERLEDSDRGSSKSNRQEECIDLIDFCDEVEEILSNVYDGTAPFDLRYFNGCLLDTDVELDTAEVLSPKKISMRQDRKLINEEMVRSSSDLELFLQISHDNDVIKLVSSTTDTNAVDRKQEISAPVLDWMTFSFEEDTFTDHPDGVSPCTLLQALTLSNASDGINLERLETVGDSFLKYAVTDYLFHTNPEQHEGKLSFARSKEVSNCNLYRLGRKHNLPSLIIGSKFDPNDGWLPPCYAPTSDFKAPNTLDAEERDKFIENVLEGKAVEGQETVKIPTGWDEADRNGQVRRIANGIETIEFPKNMTTSWDGEEITPLPYNLLTQQSLGDKSIADAVESLIGAHLLELGPTATLKFMKWLGLKVLTEPVQMEPPLLRFIDTTDQPDKSLRKLNDLWIQFQFSKLEDCIGYRFHDRAYLLQAFTHASYYKNRITGCYQRLEFLGDAVLDYVITRFLFQHSAHYSPGVLTDLRSALVNNTIFASLAVKYNFHKHFIAMCPRLHHMIEKFVCLCAEKNLSSANFNEEMYMVTTEEEIDEGEEEDIEVPKAMGDIFESVAGAIYLDSGRSLNTVWRVFYNLMKETINECCSNPPRSPIRELLEMEPERARFSKLERILETGKVRVTVDIQGKCRFTGMGRSYRIAKCTAAKRALRYLRSLKKEKERVAGKE
>TspiA
MGMAASSTNGDAMEDESEMEAFDVVRIADDVIQRLRFGSQDIFKSEDPVIDDMLIESAYRIQYETLRQDLIATQEEVARLKRQLQERDYAERKKGRSGTVEVGTKIEKHCSRRENQKLSNELVKLLLILEFMFTVQYSCLSNSATFRKNNIDMVYGTLNNLVRASKDCVTELERHVSQVLYDLKHSQDLQYYVKEDLTFVSAKEIDVGNRAVIIVFVPFPQYKQYRRILVRLIHEVEKKFGGKHVVFVAKRRILPKPTRGKRKITQKQKRPRSRTLAAVHDEYLNDIVFPAEIVGKRIRVRLDGSRLLKVHLDRNQKAAVEHKVNRMEKEQSGRLENVRLYQKELLECAKKENVIVTLGTGTGKTFIAVMLIREMSESVHQPLKEGGKRSLFIVDKVPLVKQQAEHIRINTNLKVGEFHGALGVDCWSAKIWMEFFDKFHVLVMTAEIFRNILTHGFIKFDIVNLIVFDECHHATKQHPYKKIMELYKLCYNNNDSGIQPRILGLTASVMNKKGDEIGLQKAIRNLETTLCSRVVGTSHAELLKLYSADPHIAIVACKNDNKYDWHELDLFFQHLVRSTQKSLERCGRECEGNVSLYIQHVCDVLAKLDSIMGQLGPWCALQVCKQMLQSTTNLATRISTLLADDEDNNLFSLFTSGSDASSSVWLEVLKTCLKVTSVKLKRHIGLVDSVQKLKCVFIRQQFVDQQQQAVWNCIRQSTPGSLLYSGELNFQLEKNNSRKFENTNGANGPPFQILIDTAKKLQPRSYSYLEVDYVVGSRMSAEVAEPSFARQEEVLKNFRHGKLNLLAATSILEEGIDVRHCNYVIRFDTPLTFRSFVQSKGRARQKIAYYTILVQDRFLESFQEMLNSFVETEKFLKVNGRDLNILTRTKDRDRSYSGNNDQVDNCRKEVNLPNGDVDSLVEPYYTYFEENGLVKKAACLVLSSAHNVIKRYCNKLRKDRFADSSPKFSVQTILNKDLSISYVATVQLPTTSPLKKKIEGKPMQNAKLAEMAAAFETAKMLHAMGELNEFLIPPVTVRKEIELKEDEQFFSISSRSYYLKEVPDALYKAIPRADQKSYLYAISISSIESFLPRLGILVSKPIGNLPGFSVFTDESYIDVEIEFVEETSYSAHQLDILTSFHCCIFKNYLFREEEDFIFDPENAACSYLIVPLKCEYNSKCSVDLSTAEKIINWSKDVSHIPQQRSEKFIMNSSSYFNAVVYPWYKNKNDRDFYYFVTAVDNTCTPMSPFPLKMYRSFAEYFEVTKQVKVLDKNQPLLSVKMVSFKRLNLLCEKPISILLFDFDDDANSCHCKLVPELVIIHPMPASMWRCLIFLPTVLYRMNHLLIAEQLRLQILREAMFPGEVLEENCEIQPLNKDWYLLASRLNDMCIVDNQLPVKLSKLSVNSNSAAAATATGSIDPETQALLEEFDVRFCNACPTVPVDDQLDILTGNSVAESHTAESNDECLFDTHFSLQLLSSIQPQQQPLEKVDFGIVESDGESDFFVAAPALPESELNLFVEPSDVSDTATAPAQHRPGPQCRDVLRALTLRKAQDMFDLESMEALGDSFLKFIVSLHVFIKETNWNEGRLTSLRSEIVSNTNLFNLGKQKLLQAKLTAVPFDPTAQWLPPCFRSLAALESGYESVNELIDEGDSKKKNEALKANTPTPVVVAERYEMCSLNRTHQVIYDKSIADCVEALVGCYLLEAGMRPAIKLLKWFGIDIDGNLMNLLSSSSSSSSSSSTAFCSENCVLIGPEAKIHSIWTAYDLNSFEAKIGYRFTNKAYLIQALTHSSYNEVETPVTDSYERLEFLGDAILDYLISRHLYSSKRIRSPGLLSDLRAALVNNYFLYFNAELLSVNERFVLAMRGLKESVNFHNELYMMEEEQDDDEKETSEFAEHVEVPKPLGDIFESVAGAIFLDSHCSLATVWQVYYNMIAEEIGKQRSDFTSFNKCLCHPPISPVRHLLELEPERVQFNILDREEGNSGVHVQVVVTGKGSFIGSGKSYRTAKHAAAKKAVRELYPTSNHFII
>TspiB
MNRLYDFETDFFTPRDHLTRLVDIGRRCNLIAPLGSAVDRLYVSVMLIREFSSMLRKPCSKNRRWCVYLVDRATSIKSVADRIRIYTNLNVGEIFCDIHLESEAKQYCAAQMEGNEIFVTTGTHFMKLLDLSFIPRNCYCLVIFEDCHLAIRSHPYRNIVKEFLNIEKEYRPRLLGLTMSLINDEVKGDCLQYGIDTMQEVLCSKVVLTMLSPAKKFLKRDTKVVLISYPSTSLFSWDMFDNYILHLLVSPTFILENITLPNDDDMICMQHVIESLNKVKWIHDEMGPWCAWKVCQKQEMQLNRMKRIKPGTMQYLLIEMGQTYLRCLRKVFENHVKNLKNFSSLCAYITGHVYSFIELLSHNKMRSVFADDENFPENFCCIVFFKHRYIAYVYKILLKTLQNLWPDMFGYLKVDFLVGYDSETADASKEALHERQHEVLKKFRTKELNLLLTTRVLAKGIELRGANCVIHYDEPESLRSFIYVKNRANKPNSHYFILLSECTSALSASVINTFVDIDKIIRNYSLLDYEDDNLELPDDLDDTFKPYYPKKSEEVGDDDEEADKLKNNNVCATLANSIRIVNHYCQRLPCDIFSRLVADCHVEKVMSGECAPSPKYRATLKLPINSPGPTVDSVMLARRSVALETVKLLHRRGELYDSLMPIGKEMVASLLIADEDDEEWPVTGKACPGSSKRRQYYNKAVRAGACKSLIECLKRAIPVFDEPGYFHAIIIREVSEICNGEANISQPEVGKRILGIFSSKPIPQIPAFMIYEKTKSFLVEIRPCASTITVNKGQMAVIAEFNMYIFSEILKLEKYSMKYQPEEAENAFFIVPSISTETDYILDWQFIVEVVNYWDRVPRRPDEEQRKNFVFDISNLVKIGFVFFNAFRYKDAVVMPWYRSQEMSHCYFVLNVDEGLTPLTKFPDDEYESFKSYFWQKYGLEIYHDDQPLLNVDYTASRLNRLFPRRQARRESLEADYDTMSVVAQKQKLVPELVDIHPIPASTWRCLQYLPSILYRLSSLLLANELRLQVLLDEYNNDPTPDGYCWAPIDKAWLKETMRMTDHGCPWAKMVNKSSKNSGINCSSNSIDSGKNKNNNNNNNSNNLSNSNIKSEDSARFEQMDFEISVWEPVQEFVFNGFTDDGKHDCLDANSADFGSDQLPMSDGQQSFEDCLMQMGDYDGSMLDSDEEIYFDTEFSRKFMNVMSLHGSYGQHPFGLLFGQPIEPSGWEVDDVPTMPAADEHCDVGLHFVSAGQSLNVSTLLADVRDADEKVRGLQQQQPNAKEEDTVPTSNATAQKVPVDRNGTEAKITSRHKIQAVDTLAEEETVDLNMFKRAVYNRKGNVLMNGNESWKNFTNEQMLTLDSSWYEWPGEFRTAALLPAGETCTFLEIANEETPFGPNPREVLHAITASAVAETFNLEGLEILGDSFLKYVTTVYCYKAYSKMHEGKLSLLRSRMISNYNLYKLGKRKNIPQYMIAIKFDPSDTWLPPCYVPLNCEVQDTAIEEEDKLMEQRLMNDESVVEQQRNVETTGRQATTGSKSTKWVPEDLSQLVPFNLLAQQGISDKGVADCVEALIGAYLLFCGTRRTLDFLHWLGLKVEDEVSLRGFSRCIVSPTPISFANFDLYGVTKSALINNSADSEACLKTLWNRFSLSQFEDIIGYRFKDRSLLVQALTHSTYFYNEVTDCYQRLEFLGDAVLDHLITRHLYEDKRMHSPGMLTDLRSALYFMYLCPGLMMMIEKFVKTLNIIKENANFDREVRVHLLNLYLLEGEEENAEEQVEVPKALGDIFESVAGAIYLDSGCSLHTVWCIYYNMLREEIEKCCLNPPISPIRDLLELEPDRVKFSRVERNAVEGKVKVAVTVEGKGRFVGAGRSYRIAKSTAAKRALRYLKGSPQMSLISKIH
>Lloa
MVVRASDVDKNFFTPRDYQVELLDKACKRNIIVPLGTGSGKTFIAVLLIKEYTSKLVIPWKSGGKRAFFLVDKVSLVGQQAAHIEHHTTLNVGKMHGHLNQDIWSEPAKFDAFIALHEVTVLTAQIFLDLLDHGFFNMSNAAVIIFDECHHVLGSKHPYRLIMHRYGQLTEVDRPRILGLTASLISSKIPPNSLEQLLEKLERIMYSSIETASDLLSISKYGAKPKEYVIMCHDFFCCSCEISKKVVDTLENLRTFCLKCTEFHPEFDVDPRKPVLEAVNRTKSVLEQLGPWCAWKVCQLFQRQLKKHSGQGFLPEKQVIFLQMAYTTMRFTKRLLDAKVASVRCFNDMKPILPDRLSRLFEILKFYSPSNMEKVDPDFTFCGIVFVEQRYVAYVLNTLIRAISRWDSDKFGYLVSDFIIGYNSANISAEETMALHKRQELVLRKFRQRHLNLLIATSVLEEGVDVRQCNVVIRFDRPTDYRAYVQSKGRARKDGASYFLLVEERDREQCSRDLKDFLQIERMLLKRYQNVHNPPEPTISPSIEAMDDIIAPYTVESTGAQVTLTSAIGLVNRYCAKLPSDIFTRLVPQNTIVPETVGDHVMYRAELLLPINSPIKETIKLKKPLGSKKLAQMAVALEACRRLHKRKELNDYLLPVGKDTIMLTALDEDPDEFIPNMNYKVGSARRRQLYDKRMAKALHNAIPHVDEECYIYVMEMDLVKAVTGAANPKNRRIINPLDTEFCFGFLSNKKIPKVPSFPLFLRQGRMQANIFPVKSRLLVDAQMLELLKAFHHYLFDNVLRLVKGGLVFVPDKAPVNVLVVPLRRERNNKTNEVDFKLDYAYVRNVVSSIDELPRIPTEVERRAFKFDAANFQDAVVMPWYRDRDHPSFYYVAEIIDAKPSSKFPDDKFATFNDYFIQKYGIVIYDQEQPLLDVDYTSSRLNLLMPRHWSRSRNRTTEERGSESGGMSQGQILVPELVDVHPIAASLWNVIAALPTLLYRINSLLLADELRELIMREAFSNPDYRTSDDVYWMPLDYPTPMDDLEMKPVQRICDLKKQVEEKSLENNDAKDSGSGMADFEIGVWDPELAKGLEGFCPNRGRRDEIRGFEDIDGDALGLMVNGSTLRQHGDMSDDDDEDAIVLFDFINSVHERLGKSGDIFAPRENITSSGWDDLIVIEESAPNGINMPLSVNSGDSQIDSRGLMADLSRMSWLLNMPTALPLAAVDTTNQGSVDVKKEIMKNGKKQHHPSIARKPAQLYLDSLERLEDSDRGSLKSNRQEECIDLIEFCDEIDEIVSSEYDSTLPFDLRYFKGCLLDTDVELNTVEMLSPTKISLHQDGKLMDEEMVRSSSDLELFLQMSHNSDVAKLACSTANAYEVNRKQEISAPVLDWMTFSFEEDTFNDHPDGVSPCTLLQALTLSNASDGINLERLETVGDSFLKYAVTDYLFHTNPEQHEGKLSFARSKEVSNCNLYRLGRKHNLPSLIIGSKFDPNDGWLPPCYAPTSDFKAPNTLDAEERDKFIENVLEGKTVERQEPVRVPTGWDEADRNSQVRRIADGIETIEFPKNMITSWDGEEITPLPYNLLTQQSLGDKSIADAVESLIGAHLLELGPTATLRFMKWLGLKVLTEPVQVEPPLLRFIDTTEQPDKSLRKLNDLWVQFQFSKLEDFIGYRFNDRAYLLQAFTHASYYKNRITGCYQRLEFLGDAVLDYVITRFLFQHSSHYSPGVLTDLRSALVNNTIFASLAIKHNFHKHFIAMCPRLHHMIEKFVCLCTEKNLSSANFNEEMYMVTTEEEIDEGEEEDIEVPKAMGDIFESVAGAIYLDSGRSLDIVWRVFYNLMKETIDECCSNPPRSPIRELLEMEPERARFSKLERILETGKVRVTVDIQGKCRFTGMGRSYRIAKCTAAKRALRYLRSLKKEKERAAGKQ
>Dpul1
MAPMTRRSSSAGRPNYPAGKQQGTLHEVELFESAKVKNTIACLKADLGKMFIAVMLIREKAFEVCNSLLLPKGGFCSVYLTPTIKLALQRSAYLRHHTPLKVGIFHEKKGVLQWSSERWTEELGKSQVLVMTYSIFLEVIHKNFLKMNKLNLLILDDCHNVMNNEALKGVLTLYENAASSVHPRILGLTASIVNNICKPMELSQLITILETKLKSVISTSNNVLSALQHSTRPKELICEISSKYEATELQQEIMGRILLLNDYLRDHRYDPAEYYGEQDYLKEIPNPCPWGADRAALVYLIHLEKLKTKAVYERHYLLLCLVFTVLLEIRSLCEEEFQKYSEYERIVKFSHPKVLRLLDILRIYRPPIPSVLPTSAELVEVSDSLVSSEGQTVQTPKLATETSQTAELIENGPAILRQSTTQPGHTSRRRRPDFSNRHHRNREDAYQLCGMIFTERRTTAKLLYHLLKDASRCDPQLAYLSPLYTVDRMEGVSVKEMENEERKQEDVMKRFRSRDCNILVATSVLEDGIDVPACHLVIRYDLPQSYRAYVHSKARARAKKAHYILMVENERMDEFLVDLSHFHATEQILLSKSGYHNSVAEFFNHNEDMLNCIQAPYPSDETSNSYASLQNAISIINRYCAKLPSDCFTRLTPVWRIRTIKRELIEPSVLDKWIGLFKNSGAKENVFLDVAYICSLQLPINSPLRKTVLSQPMPSKVTAKRSAALEACRLLHQKKELDDHFYPTGKENLRLEEEEDYNADLEEENVPENLPRPGTTKRRQYYYKQVADPFINGIPRPDQPCYLYAITMVLSEPIPEEQNTRGRKIYKPETSIQSLGILNSKPLSQICPFPIFTRSGEVEVEIVKISDAIRVTEGQLKQISDFQRYIFRNVLSLEKDPMLLDVYNADCSYLIVPLRRSSFSEHSKLSLDFVFIDLISSVRDSKPQLIAEEVRSGYVFDPRLFSDAVVMKWYRDQEHPQCFYVAEIFYELNPQSKFPDNNYPTFEKYYRHKYGIQIQNLKQPLLDVDHTSARLNFLTPRYVNRKGVMLPTSSEHTKKTQRESLQQKQILVPELCSIHPFSASLWRQAVCLPCILYRLNGLLLAEQLRCKVATEISLGRSQLEPGFCWPALRFDWKCKSSDPALPPLQRENRNTETADEDYDYNDLQAVALLTNDSGLDFDWSKPVVDITGHDGSLPAFGVPTPQSYLEPWGESKTKQFSQYRPQSPSELISNFSDGSYNSGQSANDSDTDDVSEEDESGCKVKEFGPKFVCRGDTAEAIEEPINLKARKFKSPEEEELEEELTEDDEPYENIEDLLSMKMQWNVDIPNRDLEVKCENLLILHKALIVDQSVVPMDKDIPIMTPFTHRITENPENSTLVPEECYKPLDPSGPAAKPNRRLASESSHMLELTRLLLEEYTSECSNDSEPSPDPPIRETPILPKKDDTGLVITELTVPGLDFPFSFDEQQGLESHPGPSPSVILQAFTMSSANDGINLERLETIGDSFLKYAITTYLYCKYSSIHEGELSHLRSRQVSNLHLYQLGKKKLFGGCMVATKFNPHENWLPPGYVIPDALEEALISSGIPLNYWNVVDLQHSIPDKSIADCVEALIGAYLRACGPRGALLFMSWLGLKVLPVINEGSYGYWTPPISPLVDQPLDIHVELDRMLAGFESFEEKICYKFNDRSYLLQAFSHASYYLNRLTDCYQRLEFLGDAVLDYLITRYLYENLPRHPPGALTDLRSALVNNTTFAVLAERYEFHRYFKHLSPSLNQIMDKFIKAQEENGHSINEEYYMIEAEDVEVPKVLGDVFESVAGAIYLDSHMSLNAVWRVYYNMMKKEIDEFSKNVPKSPIRELLELETDRVKFGKAERLPDGRLRVTVDVIGKGTFKGIGRNYRIAKCTAAKYALRTLEKRKMLTKRGEQ
>DpulB
MQAGGGFSNFQMTSTVGLLIGMATAGVLVTVGLVVTWRFRLCKKKPAANQNGQSQPSDVAVNDDNKDRDRNSYSGQREEYIELGTKDPDVIAKEAQGIFIKSDMLELYEHARRENTIVYLPTGSGKTMIAVLLIRDYAAQVNKPLAQDGQRVVFLVPTVILAKQQAAYIRRHTCLEVGEYYGELGVDLWKGDRWAKELEKNNVLVMTAQLFVNAVNHGFISVGQMALLVIDECHRAVKDSPMKHSLIVLNEFCQRHGAGSVPRVLGLTAALFLEKCKPKDVTKNIRKICEFIFGQLSPIERLRLFTTPHVTRLMDILRQFSPGEIDTTAKFTPLLCSIVFVERRSSANVLYHILREASQCDPGLSYLNPLFTMGQASGNPKGKMKENHHLNQSQSKIIRQFRDGTCNLLVATSVLEEGVDVRACNLVIRFDGIKTFCDYVQSKGRARSPNAFYILMVPTEKLSPFLDTLAGFHFIEQSLMDPSSVMMSSVTDDEPSDPQLEQLWQKIIPPYCPYPDGPRVTLLSSISLLNWYCATLPSDGSAPLAPYYVVNRISAGSLAEMDRDHTNHLRRLGSTIQNPFRCTLLLPLNCPLRDELIGRVMPSKRLAKQEVSLQACIRLHQLGELDDQHLMPLSKSVVETDENADVDFDCQFEHSQGSDFYLRGVARLLDGVIASPFYLYLLTYEVVKDSAQPENQFDPNRAQRRMGFLSSQKLPAVNPFGLYSPAGQINVGFLEVDSFLRLTLDDVKLCHRFQQFLFEKILQLPGEEQYNPSRGSYLVVPITNNRIDVAFMNEHLDSTVPDWQPHPPSSLSSSQVVDYFKVYGDAVVTAHHDQTKGKSSCYYVNAVRPEVTPLSRFPNPAYATYANYFRDRHNAIIANLSQPLLEVRKESFKTFNFLTPKYVNRKEAADEGDGEIQSLPKGSIYFVPEFCEVHRFPASMWRQAVWIPSIFYRLNSLLLADELRMEIQAKTGLGLSVLPPSMCNTKFYFGQYTPILRSHSLFRSSMGTSTDENQWQMPAATVTEVINQINSPVKSAGLKFNKKRLSTRNSSAAFAVNFRFDDGPMDNCPKGPSPGEVLRALTTSVANAGYDLERLEVIGDSFLKLAASIRVYCDSPSHFHEGKMTHLRMLQVCNRNLFKLGKIKSIPRFVVATKFVAKENWLPPCYFPNNTDDDCMELETDEKPNAKLWQRISKKSVADSVEALFGLYLTLHGIKGALKVMRWMGVNVPDSSGDEDSSSSSSSFGGTPPEPLLLDSPQAKHLLDDHLAGFETLERSLNFRFGNRFYLLQAFSHASYHHNRMTSCYQRLEFLGDAVFDYLITKYLYDCRLFQLTPGALSDMRSALVNNVTFAVLAVRNGFHRYLKHLVPDVHQAIDRFVQQQEMCDHATPDEFFLIGTHDDPMAEAVEVPKVLGDIFESLVGAVFLDSDMSLDAVWRVFYPLIRQEIEACTRVVPKSPIRTIYEKYPGKVQFKTLENLPDGRICIAVEVLNNGRLYKGVGKNSRIAKNTAAKYALSQLGI
>DpulC
MSKVRRVKSLNLTKNPIMESPSKSCNVDTEFTPRDYQIELFQAALDENIIVYLPTGSGKTFIAALLIKEKSHEVTKPLDSGGKRTVFLVPTVVLAIQQAAYLRRHTYLKVKEFYGSMGVDIWEKDRWNIEFDSNHVLVMTAQIFVDILNHAFFSPHQLNLLVFDECHAAVKDAPMKQVLSKLKNCEVSQRPKILGLTAALFRMRCKPEKVPDLIQQLSETMGCVVRIPSDVETVARSSTKPCETILQYEDKNSNPNPDADELSRIIFVMVSSLMQQLEQQYGEGNSKDGPDVNKQPDKIDVLFDALNDIDYLLSTIGPYGAFHCAHVYIRILERTKSRAKTAPFLTDLIRVSALCQEVREVCTPYFAKYSPVDRLLLFVQPRDIAKHDTTLEFLKPLFTMGKAAGRNSSLKETQILNMKQNEIMQYFREGLCNLLVATSVLEEGIDIPDCNLIIRFDRIKTYCDYVQTKGRARSKKAFYCILVSRGETESCLADLAQFHSIEQQLLSTGNFEDERDNAIDNLFSQIIPPYVPFGEDGPRITLPSSISLINRYCGQLSSDPDVSLAPQLTTKKVAESDVDPIQLQKIKDILKKLPTDASKYSSINNLFQCHLFLPLNSPLRDEVIGDVMPTKRLAKRAVALKASIKLHELKELDDNHLFPVPRLNVIDDESSTEDEENSAAPQLNKENIAVYNRRLPVCFSNCRPLPGQPCFVYAIDFTLTKPCLDITKLYFPFAVDTKLAILTSKVIPAICPFPVVTRAGEFQVNLCGADSVILDQSQLGKLERFHQFVFQDVLFLWKRQLDFDVLASDLQYLVVPLQTANDKIDFALVENMINAPAINWEKPPYAGDHFIFDSSRLIDSVIVPSYKPLGTLNAFYVDRVSDLTPLTPFPNNEFKTYASYFQLKYKLTLTNQQQQLLQVSREISGKNFLVNRVASTREETPMHLVAELCHVHPLAGSIWKQVVWLPCILHRLDRMLVAEELRVLVYKEANIGIEFLPGSVNVSSVWCPLRLRPQKSRAESRCVADPTLLASTLKPSAFMDYLDLDVNMMWSFEYDESEKDLSPNQSSIEQTPAETFIATSSPKKPSELSLPNPGSYSAFKEFPDSIDEQRNKWTDLANGNPSDDLPTCPPETFNLKFDSGNSGMLSNFGPSPGMILEALTLAKTHEGFDMERSETIGDSILKLVISIYVYGETGSDRCDEGRLSLMRMRQINNKHLFKLGAKKDIGEFTVAQRFELMANFLPPGFKTPTDPDTDINAHVQQYVLMKNVADCMEALIGVYLTTTGIKGAIKLMDWMGLKTVPRLEIATFNEMNGFPILPSTFGSSTLNDTQLKDQEEALSQLFAGLESFEKRLRYTFKNKALLIEALTHASYIPNRITNCYQRLEFLGDAVLDYLVTRYYYDNPCQYTPAILTDLRSAMVNNETFAVMAVQNRFHLYLKHLSLSLNVILDRFVRSQEENGHLLMHNYFVLEETSEPHQSLASNIDVPKVLGDIFESVAGAIFVDSGMSLDAVWKSYLPFLHDALEKFNEKIPISALRVLHERYPNALKFRKSESLADGRLCVAIEIQGTRVFKGAGGNSKTAKSAAAKYALSVLNKQDDNQVEEC
>Phum
MAYHLIDNVHSKSLTPKEPNVELLDASCVRNIIVCLGNNIGKTFIASKLIQNTSNNISVNNGTITLYVADSSVVVSRKAAYFQRLTNMLVAEYHKGNCNKIKKIKKIPKLDQIVVAETETANYMLENELIVMSDINLLILHDCHCVLKNGIVPQKELMKFYYNSSTKPHILSLASSLFSSNLDLSQIKSCLNKMEDILNCKAETASNVLSLLRYGTHPHEVLIEYGLHIPSSIDEIIEGEILKAIQFIKDHRYDPLEMYESFTEELQDIPDPKKEPEEIFLELLNVLHTLGPWSTDRAALVLLLQIEKLKVTTPYERHFLLLCMASTVLVKIRAILDDFFKDIDEKERIYKYSSPKILRVIEILRKFVPEKLDVKLDDNLSVKNQSNKLSDASKTISKAIETSAEKCSTILNESEMKKQCLNCDCTIMTEYLLKRLDSSDIKNFTYDNFAKLEKEGYSNFIMNNEDLSKSATQIENNERNLKELGDKNEISLLSNNFSNNCNESLNQSNNNKPIKNFFYENNNKSKKEHSNSILRNKNGFLPIAKENILRAVNESLQMKKRKINETHTIERENQDDFIFKQLKNFGDSDVPLCGLIFVEKKFTAKVLFHVLNDLKQADEDFSFLNVQFTVGKVVDGTKDPKGAENEHRKQELMLKRFRIRACNLLIGTSFLEEGIELPKCNLVIRFDVPKHYRSYINTKERARAANSLFCLLVGPNEKDDFVHELAKYYETEAVLLEKCGHLEPEEEEENEADLYTQLVQPFCPLLKRECPHVDLSSAVMLLNRYCAKLPSDTFTRLTPICNIKTVKEFERKMYVCTIRLPINSPIKQEIEGCPMPTRVLAKRFAAFQCCQLLHLSGELDDTLQPISKESFWIREEGRLTVTNDETEEIVSRDSLEPRPGTTKRRQYYYKKIADSLTDCLPMADKPSFLYDISMVLSCPLPEEQNTRGRKIHPPENSSQGFGILTKKRIPKIGPFPIFTRSGEVQVKLKLAQTTVQLTEIEINKIVAFIHYTFTSVLRLQKYLMMFDPNSSENSYFIVPTKKVKDSDSVEVDWAFLELIYEKRNQVPTFIPEENRKNFVFEPSKFEDAVVSPWYRNQDQPQYLYVAEICTNLNPKSAFPGTEYQTFEEYYLKKYNIVIQNLDQALLDVDHTSARLNFLTPRYVNRKGVALPTTSEEKKRAKRENLKQKQILIPELCDIHPFPATLWRKAVCLPCILHRINALLLADQVRMIVAEEIGVGSIDLNEEFNGNPFNLGWSWADVLKQTKILKKQREETPEAVKSIEMKDESDHVNKNNKDTQNCNDNDRENDSDLKVTLNDSCNTEIVLEESNESDKDDKQWVEIGTWSNDMADDKLENIYDDSHDPDEIDDLRLPKNLTMIEETDGKEINDWDSKIFSEMKDSVRYCSPTSWLGEPKMDDEVLDGLSESTYSDDYFDGYMNSDTDSECGGLKIEFKDDNVAEAVENNHTATNFIKELNEVEESEPWYYDESEKYSKYVDEFYANVQNRKEKIINSDMYYSEEKSFDFSRSHSKNYQKTYPGCCKNDSQSETSENFGSADNRLPRLNENLQNDFKSLPYFKIISEVLKREENKQANPKNNVLGFELKTLPSNYKPFEEIDEICQKFSFDEQPDLSGHPGPSPSLILQALTMSNANDGINLERLETIGDSFLKYAITTYLYCIYENVHEGKLSHLRSKQVSNFNLYRLGRKKMLGESMVATKFEPHDNWLPPCYYVPRELERALIEAGVPASHWNRADLPSLKNLSKEEICQLVKEKGEKLGIVNAEKKPINVTIPCLNLENMPCFIPYNLMTQHSIPDKSIADCVEALIGAYLVACGPRGALLFMSWLGIKVLPKEEKFFESENDPDIKKGVGASRPIKVMTNNGEVTFGKLKSPKRPLICHIPNPEGELEKLLRGFDIFEESIKYRFRDRSYLLQALTHASYYPNRLTDCYQRLEFLGDAVLDYLITRHLYEDSRHHSPGALTDLRSALVNNTIFASLAVRHDFHKYFRHLCPSLNEVVDRFVRFQQANGHAISEEFYLIEEEECEEAEDVEVPKALGDVFESVAGAIFLDSGMSLDAVWRVYYRIMKNEIELFSTNVPKSPIRELFELEPETAQFGKPEKLADGRRVRVSVEVFGKGIFNGIGRNYRIAKCTAAKCALKQLKRKGLLELFFTNVGYMKSF
>Tcas1
MACYLNENVYTHTFTPREYQVELLDSAKKRNTIVCSSASSAKAFITIKLLQEFSHKMRVPHGKQALFVLDGPNVPIMTSHVKLLTDLTVTSIDKEENPPSLKASNVIVTTAEVCVLLCKKNFVHLDSYALIVIDCLYGGQQSLVREIMARYQAIQAPRPRILGLTAGLLGSEMQPDRLEAELQRLEKLLSSSVDTSSEILTLIRLSCRPRERIVECFKPIPSPLQDKIKATITSCQDFLKDHRYDPSEIYDDDLLEEFKQVPDPKEQPLSFFDDFLEILDDLGPWSADRAAYGMLIKIEKLKVKVPYERHYLLLCVASSVLVSIRALCELEFQDYTDKEKVFRFSTPKVLRFLQVLKQFKPTGDKPETCDKLPDLKDPKKGKGKNYKGPRRPYISRAQSDEMLCALVFVKNRYKAEALFALLCVMSKSDEEYWWVSVSFSVNKIADPVREPREAESEHKRQEEVLRKYRSHECNIMIATSALEQGCDLPKCNLVIRFDLPQSFHSYIHSKARARANEAHFLLLANENEVSDFVENLAEYNEVENTLLKRCYSLEPDKNEELVADASSLQCRPYQPSAEPGANSVSLSNAIALVNRYCAKLPSDTFTRLTPIWHEEKVENGYICSIRLPINSPVKKTVTSPPMINTLLARRAAAFMICQLLHKAGELDDNLQPIGKENFKVNEEDWNSSALEESDEENLDPRPGTTKRRQYYYKKVADALLDCHPIIGQPTYFYKIVMKLTCPLPEEQNTRGRKIYPPEDSPQGFGILTSKEIPKISAFPIFTRSGEVSVDLQLCSQLIVTENQICKIREFLNYTFTSVLRLQKYLTLFNPDASANSYLIVPTIDGATTTVDWDFIDLIYANLTVLPEIIPEEVRKSYEFDPEKYRDAVVMPWYRNQDQPQYFYVAEICSNLNPASDFPGSDYATFEEYYLRKYSIQIQNKSQHLLDVDHTSARLNFLTPRYVNRKGVALPTSSEATKRAKREKLEQKQILVPELCAIHPFSASLWRKAVCLPCILYRINALLLADQIRRTVALELNLGKIELDSEFKWPPLNFGWSLADVLKKSKDEEKKKQEKIEPVIEEIPCTEIAKIEDFDQDDDEEEMIEIGTWSNDMAQLNSDQEFPVVRYASPTSWMDLQNTYDDSSFSDSDYSGDESESEWGGLRIEFTGDNVAEAVDDENKKDDDFELVDYSNVWKVEDESEITQTLRKQFHDACARNKDHILSSGILVSKSEQFQKCSDCDNTTTKDSQVANSYDFDFGKLFIELDQHKALQIDLAPQDARNEYDISETMTFKFDEQPNLVEHPGPSPNVLLQALTMXXXXXXXXXXXXXXXXXKLFIELHQHKALQIDLAPQDARNEYDISETMTFKFDEQPNLVEHPGPSPNVLLQALTMSNANDGINLERLETIGDSFLKYAITNYLYSKYENVHEGKLSHLRSKQVSNLNLYRLGRRKGLGEYMIATKFDPHDNWLPPCFYVPKELEEALIDAQFPANCWTVADMAATRDMTLDDICSMVRQRGESLSLSNIIPYNLVTQHSIPDKSIADCVEALIGAYLIECGPRGALLFMAWLGIRVLPQLEDGTYGEIELPKSPLSNHLTYPREELDMLLDGYDQFERHIGYKFRDRSYLLQALTHASFSPNTLTDCYQRLEFLGDAVLDYLITRHLYEDTRMHSPGALTDLRSALVNNTIFASLAVRNGFHRYFRNLSPSLNEVVEKFVRLQEDSGHTLVDELYLVVETEEVEDVEVPKALGDVFESVAGAIFLDSGMSLDAVWKVYYNMMKSEIEQFSNKVPKSPIRELLELEPETAKFGKPEKLADGRRVRVTVEVFGKGVFKGIGRNYRIAKCTAAKCALKNLKKRGLIKKIDES
>Tcas2
MDEEDELKPRNYQVNLMEIAIRENTIIYLPTGSGKTFIAIMVLKQLCAPILRPYSDGGKISVILVNSVALVDQHGKYVRDHATFSVGTYTGEMNVDFWSEAEWEQQFNKYQVVIMTSQIMVNLINNRFIDLGKVNLMIFDECHHGVEDQPMRQIMKHFHSCTDKPRVLGLTATLLNGNCKLSKVMDEIRSLEVTFHSKVATVEGLDVVVGYSTNPQELFKVCQPGALSLDAKQVLNNLRQLINDLEHINIKDEQNSVNLLQSETLKPLEPSDVLKSLRNLISDLMIHIEMLGAFGGHIACVAHMIQIERIKKHCQNHQLFIVLNYVMTIMGTTKLLLEETMAGYEPLEKIRKFSSDKVLKVFEILDEYKTKSDEELCCLVFTKRRFTAKVLHHIIDKASQVDPKFYHIKSNFVVGNKNNPYNDTRENLYITKKNREVLNSFVSKEINVLVSSNVLEEGVDIPKCTLVIKFDKSEDYRSYIQSKGRARHIKSLYYTIVETTDVAKYDKKYSAFKEIENLVNDLLIGKNSERDHPNLSEIRNMYNEDKLEPYYVNGPNSAQVNMTSAVALLCRYCSNLASDKYTTYAPEWYYEEDSSSAKLRVVIFLPVVCPLIDPIVGPYMHNKKDAKRAAALVACIKLHQCGELDNNLLPWKKQLDEADVSYLFTHWPQEKESDAGNKKKKRLHDKEIAPSVKSAIQPDRVLYLHTININPQYKRSDDLKNAVTIYDLYKTPLKFGLLSPKPLPDLCKFPLFDSNGTLEIEIRNNVREVEFAANEMKEMREFHFLVFNDLLEILKEFLIFDNTGMNSEMLLVVPVQDRCGDVCVDFRVIRDNKNLKNKLEPAATERINLNVTEETYLHKIVSPWYRSPPKMYVVTKVCPDKSALSRFPNHEYPNFVSYYSEKHSLSILDPSQPLLLVKGLSERLNAFKPRGAGGKRKKEKMYEELEEYLIPELVIKQEFPSCLWIQARFLPSILSRLAYLLKLQQLQVDIARGIGAKAEYLKDCPPLELNLHLLHYEPNDPQLTQESDKSTPLIDNCLALECPKNLRTIQYNKDFAAKMLEAEYYWKTIEEPKDIERNINVTVMDIEYYETFISHQPSKTGRLLKNDSPVKQQNVPAITYDCQFEAKQLQILDVQFDNQSPNLCQIYQALTAAEANDIVNLERLETLGDSFLKFVASLYIIFKFPTYNEGKSTTLKGKLVSNKNLYYLGVRKNLGGILKNSDLSPSDWVPPCFCIPQTISKAIGNKEYSVVSLFNCCISPEEQVSGNLNRKTLSDMTTEEIAPDEENSYGNMCNFLNKQYVGDKSIADSVEALLGAYFLSGGIQGGIKFMEWIGILPLSEQIQRLIETTQVDPVLNKKSTKTDVDFHMPQWREIEQRLGYTFTNRAFLLQALTHSSYSPNRITLSYERLEFLGDAVLDFLITCYIFEHCGHLEPGQVTDLRSSLVNNNTFASLVVRCGFHKFLLMMNSNLQGHIDKFADYLASKNYVIDDEVLILLEEDEMNIAEYVDVPKVLGDIFEALAGAIYLDSNKDLKTVWRVFYKIIWREIDLFSKNVPKNVIRRLYECHTVYPPQFSKALEVGNQKTMVSLDFMCEGRKKRVHGFGTNKILAKRAAAKIALRALKL
>Nvit1
MAFFFNDHIHTKSFTPREHQVELLYSAKEKNIIICLGKITEQTFIVTKVIQELAINNRRTLSHDGKRTIYLLENEEACTEKANHIKQLTDLKVLKCNDVKDFDSKEFSSNTQVLILTVDMCSKLLLANKINPNQINLLIIDKCHNLVTNCKLSKILNIFRNCDSTTKIIGFAVPLYSLTKEPGALSYEIERIESLLQCQIETASDLLSILRYSPKPKEYLLAYKIEDKKVVEKDITDFTSFTLNFLSDHRYDPTEIYSEEFLEDIKKIPNPVHKPCQMIEEFLRILNTLGLWAADKAALVLLMLIEKLKIKTPYERHYLLFSVVATLFLKIRAYCDDIFSGLTEAEKILKFSTPKIHRLIEVLKTFSPPPKEETVTPNNRVEKNDSANTKDQNHDKSVKNLHKKTDGGFKKFRPFRHSRGLTDPDLLCGVIFVDDAVTAKVLFYLLNEMSKCEESLHFLSPLFTSEKSNDELFCGRDLELEYRKQEEVLKKFRIHECNLLISTAILEEGIDIPKCNFVMRFEFPKNYQSYVQCKSRARATDALHVLLVPEIESEVYIQRLAHYHYIEKILLSKCTSKEADECEETEADAYDSVLPEYKPLDEEDAPKVTLNSAISLVNRYCAKLPSDTFTKLTPEWKINNITVENKQMYICSLRLPINSPLKYSISSYPMPNKALAKRMAALQMCVCLHKENEIDDYLLPVGKENFKAHPEDSEVPALPDDENMDLTEARPGTTKRRQYYYKKIADALIDCKPELEEPCYLYHINMVLSCPLPEEQNTRGRKIYPPEESDIGFGILTRKKIPKVCPFPIYTRSGEVRVDLKLSKETVVLDESKIDKVVSFLNYTFTNVLRLQKYLMLFDPNVSENSYIIVPVKKQPNASDICVDWDFVECIYANRDSMPNRISEENRQNFVFEASKYHDAVIMPWYRNQDQPQYFYVAEICNHLNPKSSFPGADYSTFEEYYSKKYGIQIQNLEQPLLDVDHTSARLNFLTPRYVNRKGVALPTSSEETKRAKRENLEQKQILIAELCAIHPFPASLWRQAVCLPCILYRINALLLADQIRRHVAQSISLGQETLDEDFNWPPLDFGWSLADVLKKSKENEKTNSNKPEKEKSDKIKEEAPAVKEKPENIKAERLDDSGNDEMEIGTWSNEMVNMAPVVVADAGLAVQSNYEWGNIRYGSPTYDSEFDDASINSSDDDFGDDSDSDSQYDKEEGLTIAYTGDNVAEAFDKKGKAFEAEKEKQNCVELQEKSELMHWNFEGDLSDEFYQLHRLAHIDKAKMNVEIILSQDIFIPCDKPVAFKRKTSKVLNNSYVERKHEEYVSVVSNYFKHELIESAKKRRNKQGPAELTKLVPKYNKGSFSFDYQPELDGHSGPSPSLILQALTMSNANDGINLERLETIGDSFLKYAITTYLFCTYNNIHEGKLSHLRSKQVSNLNLYRLGRQKMLGESMIASKFEPHDNWLPPCYYVPKELEQALIESGVPSAMWNQADIPPFSRFSEINDLVRETEHKLEIIKSELSQSEHGALNGLNGLTGDPLRSFIPYNLITQHSIPDKSIADCVEALIGAYLIACGPRGALLFMSWLGIHVLPTEEVVTISDSKPTDRLPGSTPYVELGEEGGSTKWTQLRYKKLQEPPSPLFYNVPQPEIELEIMLDGYDSLERSIGYTFRNRSYLLQAFTHASYQPNRLTDCYQRLEFLGDAVLDYLITRHLYEDPRQHSPGALTDLRSALVNNTIFASLAVRCGFHKYFRHLSPGLNTVIDRFVRIQEENGHSISEEYYLIGEREFEEAEEAEDVEVPKALGDVFESLAGAIYLDSNMSLDAVWAVYFEIMKSEIEQFSANVPKSPIRELLELEPETAKFGKPEKLADGRRVRVTVDVFGKGSFKGIGRNYRIAKCTAAKCALKKLKKSQSCIKGRK
>Nvit2
MDQTPEKEFKARPYQIYLYEKTIEQNSILYLPTGSGKTYIAVLLVKRLSGDVQRQYTEGGKRTIFIVNTVALVVQQTAFLTRHTGLVCKGYSGDMGVDFWSKEEWRKEINTNQVLVMTAQIFLNLLTHGYISLDKINLLIFDECHRAVKDHPMRQIMQRFQDYPKEKLPRVLAMSASLLNANVPLGKIETTLRELEVTFQAKIITVESLAYVTDYATNPKEFVEYYETPHKISLLNEISAIVEYASSILKQVVLPNRMENPESSMIFKPVSKTIKLNRILSDVEEHLTDMGLYGGSESVLQHIIQLECLKRFGDEKEAIAMFDFIITQLVKIQKLLSDAMNEVQLPDTIQRFSSSKVLKLMEVLKTFYNNMENKRNFCCIIFVKRRFTAKVLYQLLSKLSSCDEDFQFLKPQYMVGYSNNPYKNARETVCIAKWNDEVLTKFRNGVANCVVATDVVDEGVDIPSCTLIVRYYAPMDFRAYIQSKGRARHSTSHFIILASSEDDYISRYRSFQQTERFLRQALHGKSDYRIKPSNNDVDALLYQYVIQPYIVKDANGTISVITEQSAISLINEYCANLVKSKFIMLTPTWVKEDVSPSAYRYPEALCSAFPKPNESLYLHIIDMKPNYPRPNDNRHLVFYNLLSNSQTYGILSAKKIPEIPSFPIFMNIGDLQINIKSNNQLKSLTEMEIEQLKLFHTLVFSKILKVIKEFMIFDASNMENNFLVVPINERGQINWDIVNRYKIIASISPSENLVVKESEYDLALVTPNYRASNMYIVTQVCEYLKAESSFPTSDYNSYVHYFKERHYIEIKNPAQPMLEVKPISSKINCTKPRSIKANLSKRKRASLTEDFEEHLVPELCDRIDFPSLYWLKATTLPSILHRISQLIAAEELRVKIAHEAQLHISSLEAGKKWEPMQIVDQFSQNSESNSDTTFDESLMDEEDLEAENLLVPDTSLEVDILSQERSSYSWSKEQEPTDLDRNAQQIQLIDIEYYCQFMSGKVSAPVLKMLTSSNPYGPSPVDILQSLTTKVKNDVFNLERVETLGDSFLKFAISLFLYQAYPTCGEGPLTHLKGKLVGNLNLFYCSKQKNIAGRMHVEDFAPTGNFVTPAYAAHQVLQQILRAEKVSANILYEIRVPAAERFSGCISNNTTDMMQDKVLAWPSDEKVTHTGMEHFLGIQVVSDKSVSDCTEALIGTYLLHLGIKGALQILKWFEILPKSLNVDQYLYSEVENPQLGDGDVNVHIPWAQTMEERLGYKFRNRAFLLQAFTHPSYMPNRQTASYQRLEFLGDAVLDFLLTIHIYETCGNLSPGELTDLRSALVNNITFACLAVRYGLHTALLALAPKLFDLIDKFVKFQENRNYKIDDELLWVLLEEEECNMAEHVDVPKVLGDIYESVIGAIFLDSGKNLEVVWQVIYNLMKNEIDLFSKNVPKQPIRVIHETQGANPKFS
>ApisA
MALTFDDYVNTKTFTPQEYQVEILSSAKNKNVIISLEGITNKVFVILKLIQELAFKMHRKSEKRKWTLLVLEEAEVDQYMFSIRHLTDLKPLEIRSVDHSDFINYDVIVTTENLCLEIFEKNCLHFDQLSLAIFNNCQKIIVENSTYFKICNFIKSNSQCRILGIVHPLFELDSDPLFIENQLKFISHKLFSSIETASDIVSLLRSCCKPKEVLIECAVQSEDFPNIGIKSIVQSLTDFLNDHNYNPENIYGDDEELREELKKIPCPKNVPLQMISEFSDVLKTMGPYCADKVALTLLYRIENLKVKTPYERHYALLCIVSTLLIQIRAKFDNIFYNYSNIDKVLKFSSPRVLRIINTLKQFKPKSFNSNNNLAEVCKDQEGNKDKIIKSKSAKRNCKLTRRYYNKTHRKQRQSRDPCEENVCAIILVNSKMTASVLYHLFLDLKNSNEEDFGWIEPQYMVDNNADPITEPEEFEIERKTQENILKRFRQRNCNVLIGTKELETGINLPRCNLVINYNLPLSYKSYLMSKSKARTLDAYYVLMFDEHATSKILSCCQLYKDINQMLLSHCTLKDIDMEKEIYADRFNWFVSPFKPGKKEDSAFVDMATAIGLVNRYCAKLPSDTFTKLSPIWKIQSIVYENQPMFVCSIRLPINSPIKHEIHGHPMPCEILAKRIAALEVCRQIYSQGQLDDTLQPITKESFHALFNTDEIIPDTEDSLITCKTKDSMPGTYKRRQHYYKRTAEALNDCRPVEGKPCHLYAILLNITCPIPEQENTKSRRIHPPEESIHGFGILTTKHIPSIPAFPIYPRCGEVYVRLKRIKTDMFLTQHQLDNIATFLNYTFSNVLCFKKCRVEFNPTTTHNCYYIVPTLRDASGSIDVDWKILDNVQTFRDNKLSIITNEDRIHFQPDIEVLKDAVVTPWYRNQEQPEYFYVEEICTHLNPKSPFPDPTEKYKTFEDFYYHKYSLKIQNLEQPLLDVDPTSARLNFLTPRYMNCKGEYLPTSSDATKRAKRYDLSHKQILVPELCNIHLFPASMWRDAVSLPSILYRINALLLADEIRTIVAKDTSLGLVNLSFDHIWKPLDFGWPIKDVLIRRKEQKEISTIKVIEPVETVKRFIDEVEKEEKIDELNDPNWMEIGTWSNDMADFAMNNIDNTTKESINEVNDLQTETFSFDFQPDLNYHPGPSPSILLQALTTANAIDGYDLERLETIGDSFLKYAVTAYLYCTHNNVHEGILSDLRSNHVSNLNLYRLGKLKMFGERMISTKFEPRSNWLPPCYIGPHKLEKAVINSNISITQHITNDKSIADCVEALIGAYLISCGTRGALLFMSWLGITVLNTLDDSKLGYLKLPPSPLLRNVNDPEGELTKLMDGFESFEQHLGYYFQDRSYLLQAMTHASYYPNCLTDCYQRLEFLGDAVLDYLITRHLYEDKRRHPPGALTDLRSALVNNTIFASLAVKNGFHKYLKHLSPGLSEVVYRFVAIQEENGHTIDEEFCFSGEDDFEDAEDVEAPKVLGDIFESVAGAIYLDSNMSLDAVWKVYHKIMENEIKQFSKNVPISPVRELLELEPNTAKFSKPEKLVDGRRVRVIVEILGKGVFKGIGRNYRIAKCTAAKCALNHLKEKIKK
>ApisB
MDQPPKDTSEIVPRKYQLELLEDCKKANTILYLPTGSGKTYIATMLVKSMGDCLTKPIGQGKKWTFFIVQSVPLVSQQAGNLRRHLPWNIGTFSGDMNVDFWSQQQWNEILEKCHILVMTAQIYLNNLRHGYMHIKDANLLIFDECHHAVALHPFKQIMQVLHDTDLKTDERPRILGLTATLINANTKNVKEELTKLQITFNATIKTRYDDNIQIFSARPKEFIRLYDEYILDDEIKAIVKRLNTNTCNLRKIQAPMKIEPIKENNETYYLEYQKQASKNFANYFLDIEANLVDGGAYIAYLVTWHFMVEIEKKRKICTDAKRLTIMSLVLSELTITRKMLYDYMNKHLIIHKGHSTKLHNTSPKLKKLIEILSSIKLTDTCLVFVDRRTTAKILYHYIKDYIEEFNQVNIVCEFIVGARGIFSPDCKEMVYKKQQNNDIIKKFNDNVINVLITSEVLEEGVDIQTCNYVIRYDSPKNFPSYIQSKGRARSTDSKFILMVPNQLKFQKTQTEYNKMEEEIVKLLVDNDIDDENNDEKMTEVFHTETDRALLTHEIAISIINRYCYSLPQDRFTDLSPEWYMAQNHNMSKKYKLKLPINSVIKTPIDGLFCTNKKNAKKSAAFNACIALYKIGALDENLMPINIKNTAIFNDLKWFPHWDEGDVEATKYKLKAGTNKMKRMVHIESPTYLHGSYPQVNQSSYLHVLHCVPDYIKLEESKYETFDKLLRSNEEFGILTSNKLPQVSNFPIFLPFGNVNVSIEVNVEILYLDHKSHKELENFHNKLFVDVLGVKDFIARSYDNGDNSYLVVPILSTDNIYNVDWNVINVSKFVETEEPTMEQRKSKFYEEYLKTPNVISPWYRNIVPVQRYIVTDVYWDMTPESSFPTSEYDTYATYFSDKYSIQVAHKNQPMIKVKSLGVSKINYLVPRISTGKIDKRSEYIEILVPEFCTWHKFPSVYWLKALMLPTLLYRLDKLLLAEDLLVKINSLCNIEVEDNANKDTVMIDNFSGNHEGKKKNIILPISETLKYLENSHDNNMVDEWNSNNFPIDIERQKNTTMLDVLNYHTFMYAINKSKSNESIDSQKSKSSSLNEFISKSKHKSPDGKSKHITECKKRRLSSYNKEQIEEINTFMIQSKPEPMIFQKLVELNIVNFVEMNDILKNVLTEMNTLNLTNNSPPKLSSLSIEVSKQNIGPKQSDILKVITPPFANDMFNYERMETYGDSFLKFAVSLVLFDAFPSDNEGVLTELKMKLVGNRNLLYVGRNLNLGSYLVVNVFDPNMDWIPPCFGVPIKLKEIIEEGNFQSDVLHQITIPRDNQTTGILSDETWIEIETELLKFKRLSDMPISDSDEEDGIPQIGHSQSDLFLHKQSVSDKMVADCVESLIGTYVYKRGVEVGFKVLQGLGIIPKQFIDTFKPKPIDDLYDGLDFSKILPGYELLERRIGYSFKHKHLLAQALTHPTYQFGFSECYQRLEFLGDAILDFLITTYIIEHCYHKTPGEITDIRSSLVNNITFASLSARIGLHRFILAKSVQMTEAIDRFYEHQQKNNHKIGQEVLYLIEESDCYAAESVDVPKVLGDLFESLIAAIYLDCNRDLNFVWAICYRFLEKEIKEFCDNVPKNPIRILHETKLQPNFSKPDASDKAADKGLGTMMRLEIMLNNKIMRIYGFGQNKKEAKVAAAKMALKNMKKMLS
>Dmel1
MAFHWCDNNLHTTVFTPRDFQVELLATAYERNTIICLGHRSSKEFIALKLLQELSRRARRHGRVSVYLSCEVGTSTEPCSIYTMLTHLTDLRVWQEQPDMQIPFDHCWTDYHVSILRPEGFLYLLETRELLLSSVELIVLEDCHDSAVYQRIRPLFENHIMPAPPADRPRILGLAGPLHSAGCELQQLSAMLATLEQSVLCQIETASDIVTVLRYCSRPHEYIVQCAPFEMDELSLVLADVLNTHKSFLLDHRYDPYEIYGTDQFMDELKDIPDPKVDPLNVINSLLVVLHEMGPWCTQRAAHHFYQCNEKLKVKTPHERHYLLYCLVSTALIQLYSLCEHAFHRHLGSGSDSRQTIERYSSPKVRRLLQTLRCFKPEEVHTQADGLRRMRHQVDQADFNRLSHTLESKCRMVDQMDQPPTETRALVATLEQILHTTEDRQTNRSAARVTPTPTPAHAKPKPSSGANTAQPRTRRRVYTRRHHRDHNDGSDTLCALIYCNQNHTARVLFELLAEISRRDPDLKFLRCQYTTDRVADPTTEPKEAELEHRRQEEVLKRFRMHDCNVLIGTSVLEEGIDVPKCNLVVRWDPPTTYRSYVQCKGRARAAPAYHVILVAPSYKSPTVGSVQLTDRSHRYICATGDTTEADSDSDDSAMPNSSGSDPYTFGTARGTVKILNPEVFSKQPPTACDIKLQEIQDELPAAAQLDTSNSSDEAVSMSNTSPSESSTEQKSRRFQCELSSLTEPEDTSDTTAEIDTAHSLASTTKDLVHQMAQYREIEQMLLSKCANTEPPEQEQSEAERFSACLAAYRPKPHLLTGASVDLGSAIALVNKYCARLPSDTFTKLTALWRCTRNERAGVTLFQYTLRLPINSPLKHDIVGLPMPTQTLARRLAALQACVELHRIGELDDQLQPIGKEGFRALEPDWECFELEPEDEQIVQLSDEPRPGTTKRRQYYYKRIASEFCDCRPVAGAPCYLYFIQLTLQCPIPEEQNTRGRKIYPPEDAQQGFGILTTKRIPKLSAFSIFTRSGEVKVSLELAKERVILTSEQIVCINGFLNYTFTNVLRLQKFLMLFDPDSTENCVFIVPTVKAPAGGKHIDWQFLELIQANGNTMPRAVPDEERQAQPFDPQRFQDAVVMPWYRNQDQPQYFYVAEICPHLSPLSCFPGDNYRTFKHYYLVKYGLTIQNTSQPLLDVDHTSARLNFLTPRYVNRKGVALPTSSEETKRAKRENLEQKQILVPELCTVHPFPASLWRTAVCLPCILYRINGLLLADDIRKQVSADLGLGRQQIEDEDFEWPMLDFGWSLSEVLKKSRESKQKESLKDDTINGKDLADVEKKPTSEETQLDKDSKDDKVEKSAIELIIEGEEKLQEADDFIEIGTWSNDMADDIASFNQEDDDEDDAFHLPVLPANVKFCDQQTRYGSPTFWDVSNGESGFKGPKSSQNKQGGKGKAKGPAKPTFNYYDSDNSLGSSYDDDDNAGPLNYMHHNYSSDDDDVADDIDAGRIAFTSKNEAETIETAQEVEKRQKQLSIIQATNANERQYQQTKNLLIGFNFKHEDQKEPATIRYEESIAKLKTEIESGGMLVPHDQQLVLKRSDAAEAQVAKVSMMELLKQLLPYVNEDVLAKKLGDRRELLLSDLVELNADWVARHEQETYNVMGCGDSFDNYNDHHRLNLDEKQLKLQYERIEIEPPTSTKAITSAILPAGFSFDRQPDLVGHPGPSPSIILQALTMSNANDGINLERLETIGDSFLKYAITTYLYITYENVHEGKLSHLRSKQVANLNLYRLGRRKRLGEYMIATKFEPHDNWLPPCYYVPKELEKALIEAKIPTHHWKLADLLDIKNLSSVQICEMVREKADALGLEQNGGAQNGQLDDSNDSCNDFSCFIPYNLVSQHSIPDKSIADCVEALIGAYLIECGPRGALLFMAWLGVRVLPITRQLDGGNQEQRIPGSTKPNAENVVTVYGAWPTPRSPLLHFAPNATEELDQLLSGFEEFEESLGYKFRDRSYLLQAMTHASYTPNRLTDCYQRLEFLGDAVLDYLITRHLYEDPRQHSPGALTDLRSALVNNTIFASLAVRHGFHKFFRHLSPGLNDVIDRFVRIQQENGHCISEEYYLLSEEECDDAEDVEVPKALGDVFESIAGAIFLDSNMSLDVVWHVYSNMMSPEIEQFSNSVPKSPIRELLELEPETAKFGKPEKLADGRRVRVTVDVFCKGTFRGIGRNYRIAKCTAAKCALRQLKKQGLIAKKD
>Dmel2
MEDVEIKPRGYQLRLVDHLTKSNGIVYLPTGSGKTFVAILVLKRFSQDFDKPIESGGKRALFMCNTVELARQQAMAVRRCTNFKVGFYVGEQGVDDWTRGMWSDEIKKNQVLVGTAQVFLDMVTQTYVALSSLSVVIIDECHHGTGHHPFREFMRLFTIANQTKLPRVVGLTGVLIKGNEITNVATKLKELEITYRGNIITVSDTKEMENVMLYATKPTEVMVSFPHQEQVLTVTRLISAEIEKFYVSLDLMNIGVQPIRRSKSLQCLRDPSKKSFVKQLFNDFLYQMKEYGIYAASIAIISLIVEFDIKRRQAETLSVKLMHRTALTLCEKIRHLLVQKLQDMTYDDDDDNVNTEEVIMNFSTPKVQRFLMSLKVSFADKDPKDICCLVFVERRYTCKCIYGLLLNYIQSTPELRNVLTPQFMVGRNNISPDFESVLERKWQKSAIQQFRDGNANLMICSSVLEEGIDVQACNHVFILDPVKTFNMYVQSKGRARTTEAKFVLFTADKEREKTIQQIYQYRKAHNDIAEYLKDRVLEKTEPELYEIKGHFQDDIDPFTNENGAVLLPNNALAILHRYCQTIPTDAFGFVIPWFHVLQEDERDRIFGVSAKGKHVISINMPVNCMLRDTIYSDPMDNVKTAKISAAFKACKVLYSLGELNERFVPKTLKERVASIADVHFEHWNKYGDSVTATVNKADKSKDRTYKTECPLEFYDALPRVGEICYAYEIFLEPQFESCEYTEHMYLNLQTPRNYAILLRNKLPRLAEMPLFSNQGKLHVRVANAPLEVIIQNSEQLELLHQFHGMVFRDILKIWHPFFVLDRRSKENSYLVVPLILGAGEQKCFDWELMTNFRRLPQSHGSNVQQREQQPAPRPEDFEGKIVTQWYANYDKPMLVTKVHRELTPLSYMEKNQQDKTYYEFTMSKYGNRIGDVVHKDKFMIEVRDLTEQLTFYVHNRGKFNAKSKAKMKVILIPELCFNFNFPGDLWLKLIFLPSILNRMYFLLHAEALRKRFNTYLNLHLLPFNGTDYMPRPLEIDYSLKRNVDPLGNVIPTEDIEEPKSLLEPMPTKSIEASVANLEITEFENPWQKYMEPVDLSRNLLSTYPVELDYYYHFSVGNVCEMNEMDFEDKEYWAKNQFHMPTGNIYGNRTPAKTNANVPALMPSKPTVRGKVKPLLILQKTVSKEHITPAEQGEFLAAITASSAADVFDMERLEILGDSFLKLSATLYLASKYSDWNEGTLTEVKSKLVSNRNLLFCLIDADIPKTLNTIQFTPRYTWLPPGISLPHNVLALWRENPEFAKIIGPHNLRDLALGDEESLVKGNCSDINYNRFVEGCRANGQSFYAGADFSSEVNFCVGLVTIPNKVIADTLEALLGVIVKNYGLQHAFKMLEYFKICRADIDKPLTQLLNLELGGKKMRANVNTTEIDGFLINHYYLEKNLGYTFKDRRYLLQALTHPSYPTNRITGSYQELEFIGDAILDFLISAYIFENNTKMNPGALTDLRSALVNNTTLACICVRHRLHFFILAENAKLSEIISKFVNFQESQGHRVTNYVRILLEEADVQPTPLDLDDELDMTELPHANKCISQEAEKGVPPKGEFNMSTNVDVPKALGDVLEALIAAVYLDCRDLQRTWEVIFNLFEPELQEFTRKVPINHIRQLVEHKHAKPVFSSPIVEGETVMVSCQFTCMEKTIKVYGFGSNKDQAKLSAAKHALQQLSKCDA
>Agam1
MSLFHWTDGNIHTTALTPRDYQTELLATAREENLIVCIAHNSAKEFLAVKLIQSMRTNRWSSHPEAPGKAIYLTRMDRSLLSSMVSNLTDLQVANVDDVEDSEGSHEPDGASNTPVTDVASADVLFFGSETTLLQYIEQGTVRVQDISLLIVDECHKNYGRQELWEICARLTHQAPSSDRPAQRTRILGLAGPLHGAGCTPERLCWELHYLERCLRARIETASDITSVLRFSTKPTELILECIPPKPSNLTQLLRMLIQRQIAFLKQHRYEPLAVYGLDGNDSASDKPDTDGEPEKDEENDDLRRELKSIPDPTVGPLSYLKQYLELLDEFGPWGADRGALELLTTIDQEKVKVPYDRHFLLFCMVYTTLLQARATVASVFAQHDTELERIKRYSTPKVRRLLEVLAWFGEQRNRPKDRNQPATLHHHQQVHNQQRILYCFCRNVECKELEKSYHTFGAQIADVDERIKQLDGLLASVRKRTERLNLKHKVVDNAAAEGGGTLGVQSPRHGHESRANNFRRKRFAGGGHSHHRSNDTTDALCGLIFCNNRAMARILYVLLYEVSRSQREFEFISPQYTVDKVATNPQNCLKQTTIEHRKQEEVLKRFRMHECNLLIGTSVLEEGIELPKCNLVIRWNSPANYRSYAQCKGRAKAPGAYHVLFVTPENAASRNEQQEDMASIEDVSLDGMIPEGPKDDNTRETIDDQDRRMIETATDAMIEQVAIYREVEKLLLAKCRNGEPPDWELKHADCFNHCLEVYRPSSGGAVALQSNGTCASLWLGNAIQTLNKYCAKLPSDTFTKLTPIWRCATTVRKGRKLYQYTIRLPINSPWKEDILGLPMPTETLARRLAAYMTCRMLHAAGELDNSFQPFGKEAFRAFEADWENFELEESDAKILSENSDPRPGTTKRRQYYYKRIASVFNECRPDAETVAYLYHIRMELICPIPEEQNTRGRKIYAPEESAQGFGILTTKLIPKISSFPIFTRSGEVKVSLDLCPQRVKLSAHQLEMVNCFVKYTFTKVLRLQKSLMLYDANATENCFFIVPTVKQAVAGAAGKDEPPLQSDDVMVDWEFVEKIATNVHRSGPTFIPDEARKGYTFDVGKFRDAVVMPWYRNRDQPQYFYVAEICNHLSPKSTFPGSNYATFEEYYHRKYKIHIQNQRQPLLDVDHTSARLNFLTPRYVNRKGVALPTSSEETKRAKRENLEQKQILVPELCTIHPFPASLWRAAVCLPCVLYRINALLLADEIRRQVARDLRLGWENVDELQEGQFQWPMLSFGWNLADVLRKTKEQKIAQAQEAIDASAPEVEDEVELDKEAPNVRDAAEVDEEDGLKMENGVIAEVEKSQVDGEDDTGDKKTDSDGTLLEIGTWSNEMAVGVGTDNDMGEEGRRGASSPSFLRYDSDCSSNSSANFYSSDEYDEEDDYYLYDGSEKPKNAIEPSQEAVSGTDNANDSGDKPGSRNRTITQSQDTVVNLGGRLKIEFKSETDAEAIDSECDLQRQRTQQSIIERSRQNDMLYQSSKNAVDGFCYSPSDRQCAEEREQAEQRFERQKNHTKDTIRQQGSLVRWNEPLSVSHWRSKLDESEAATLGALMDDLGGQPFTELVPYVEPEQLFELLVRNGSSGERWLRLHDLYCLNRPFFPERYTIFRGGSQFDNFLDESCQEGEGASSPPKVIELTICDPFPAIAAGQMACNYKPKQHSMRSDEANKNGHDSAGVLSTTDEAGGVDYFSFDYQPDLSQHPGPSPAIILQALTMSNANDGINLERLETIGDSFLKYAITTYLYCRYDNVHEGKLSHLRSKQVSNLNLYRLGRRKRLGDCMIAAKFEPHDNWLPPCYYVPKELEQTLIDAKIPACHWNLADLPDIKRLSCAEICQLVKERARAKRREDVDRFDLQHADSNGGEDGNEDDDDDDDDDEDDTTTGEGNEHEADNGSCYIPYNLVTQHSIPDKSVADCVEALIGAYLIECGPRGALLFMAWLGIRVLPIREPPVKLNSNNETALTPYKATGQNDGPLSTGVTIAEYGHWVAPPSPMVRANITFGGIETGAAATSRELARLLQGFEEFEQALGYRFRDRSYLLQAMTHASYSPNRLTDCYQRLEFLGDAILDYLITRHLYEDRRQHSPGALTDLRSALVNNTIFASLAVRHGFHKYFLHLSPGLQEVIDRFVRIQQENGHRITEEEYYLPDEDDELGEYGAMGEDGPGEGRGVGEAEDVEVPKALGDVFESIAGAIFLDSDMSLDTVWKVYRKMMGPEIEKFSSSVPKSPIRELLEMEPETAKFGKPEKLTDGRRVRVTVEVFGKGTFRGIGRNYRIAKCTAAKCALRQLKKLGYANHHKRR
>Agam2
SQNKEPMEDFAPRNYQVQMKEICLAKNTIIFLPTGSGKTYIALMVMKEISHQLRNTVHEGGKRTFFLANTVALAKQQAQFFARHMPFNVRLYTSEVNVDAWKSDRWHEEFSEGQVIICTAQILLDVLRHGYMSPANINLIVFDECHRAVGQHPMHAIMKEIVAAPASERPRVLGLSGTLLFKELKMASQVPDELERLENTFSSTIATVANYDDYATVASFSTNPNEVLVTYSKPAVHLMPLVKEMWPRIDAFVEWLLQVYLPEYSTQSTRTLQKSFCKPLKEVKRALTEFKHQLEEHGMYAGSLAILAVIVQLEVSKRQSPCDKARQVYRSAISFCESIRHELVEAMSGLRGTHQILSFSSDQARKLLKYLEDSYRTAEDKNKQALVFVKRRFTAKVLYHLIRIYFHCLSKRDNEDELVEPIVKPDFIVGANAALEESIDAILVVREDRRVIENFRKRKINVLCATNVLEEGIDLQMCNMVIMYDAPLSYASFMQSKGRARMKTSTYLMMTPAADLQQFAKRMKLYRDIENRLKEELVGKTINRPEPLENDVRKELLDDLIPPFYTPFKAKLDALSAIQLLNRYCMSMPRDLFTGSNVTWERIDRSPTEIIVTVKLPLQSTVREVIHGQTMKNLKLAKQSAAFNACKRLFEVGELNMYLLPIATKDKVEELSEQYFKLWRKMSDEPNPKQAGTMKYVRGHKIVYPEETVGCTPQADGEQCYVYIVRMRAHFDANTHLENVRIFQELYSSANNFGILTRKRLPRLARMKLFVTLGAIGVEIVPEPVCITLAPDSGELQRLKRFHLLLFRDLLKVWKPFTVLDALPEENGFLIVPMLRSQSIDWELMGKFPYLRPAAETSTRARQHLRFETEQYLLRVVHPWYKNDPDQNYVVVRVRDDLRPTSPFPNAKYDSYEQYFAQEHHQVVVRHEDQFLIEVKGITTSLNRLHPGAEADGGASTRSRYWEFQEILIPELVHNFEFPADYWLKATLLPSALHRVHYLLLAEGIRVDLARNAQVGSEHCERVEDVIIDRVLSIEHQKSTALYGGEDDDDDEEDEDEDEEEKDSDEEGARSMQVLNQIHSDSISLADRVQYPWEENEQPKDLERNWDTVSKIDIDYYASFVKKYEQQAVTIVTDVNRSVTETNIDRMLANLNMNKNEAEASPVKALPALEDGHGPVAQIAMLRLTMDNTANVALQQSDLLQALTTKSSADVFNLERFEVLGDAFLKFAVSVYILFRHTSWHEGYLTTCKGRMVSNRNLLYCAMGYGLPGKIKAHPFDPKNDWVPPLSTVPGAVRRAMVDANESPALLYNLKLTEEEIQSGVVAQATVDKFLPLIEQAPAPSQSTLHTVLQQVQIRDKVVADVTEALLGVCVKTVGYERSFRFLSHLGIIPKGADVPMLLRTTTFPIGDYFPVRHKVDQLLCNPERIEATLGYRFRNRTYLLQAFTHTSYTSNSLTGSYQQLEFLGDAVLDFLVSMYIYERNPSMSPGQLTDLRSALVNNVNLACVLVRNELHRHILSQSPMLTDAIGKFVAVHRCHRNQGSNWVRLLTEESDTPMAEYVDVPKVLGDVLEALIGAIYLDSGNDLAATWEVCFRLLRDEIADFTRKTPIQVVRQLYEHPEASPHFSAPFVEEEVVYVKLSYTHRSQRQTVYGFGKNKDDAKRAAAKIALSKIM
>Aaeg1
MDMIMPQQDDFIPRDYQRTMKTICMQKNTIIYLPTGAGKTHIALMVIKEMGKDLDKPLTEGGKRTFFVVNTVALAKQQAEFLSHNLTYDTSIYTSDRNVDAWKQDKWLEEFAKYQVIVCTCQILLDVLKHGYLSVKHINLLIFDECHHGVGEHPMHGIMEQFLRVPKSDHPRVIGLSGMLLYKQIKSVALVSPELERLENTFNATIATVGSYDAFTEVCKFSTDPNELLVSYSTLRLSPVMADIVNNINAFSQTIEEFHLPKYLNQNKALLKDRPKPLKEIRKLFTELIYQLGDTGLFGGSIALLGLIVQFELDKRQSDSSMLRLALRSCITFCESLRHQIEKLMSGLDMKTKLTKFSSLKVRQLIDQLEKLYEENRDKKAKTLIFVQRRFSAKVLYHLLKIYFAETEDANLIVPDFMVGNNGSMPESIEQILSAKKDRRVLERFKKNETNVIVTTNVLEEGIDLQMCNTVVKYDHPQTFASYQQSKGRARMKNSQYMVMLDNENRHIFLEKYRLYKSIEEELRRCLIGKTINRPDPLDADVHKELYNEIIPPFFTAKGAKLDALSAIQLLNRYCMGMPRDAFTNTNVTWERIDLKDGRIIVEVLLPLQSTVREKISGNPMRNIKLAKRSAAFNACRKLYENKELNEHLIPIDCKYQLNNLKDVYFRHWKDFDADLGKLAGTQKCIRTHAIQYPKQTTECFPQPGKPCYIYVLRIAAGFAQDPTNDNVNIFHSLYSSENNFGLMTTKPLPALAKMKFFVTLGLINVHIEETPIVLPNGGSEIELALLRQFHVTVFRDVLKLWKEFLCCDYDNEENSFLVVPLKNSTHLDWKLIREFQNLSEPPSEISTIARNKMEFEADKYRHKVILPWYKNNKEQPYVVTMVHEHLTPESPFPNPEYGSYANYFSQAYHLAVVKPDQFLIEVKGITSYLNRLNPGVEDDGKSTRSKHWRFNEILIPELCHNYQFPADYWLKATLLPSALHRLHYLLLAENIRVDLATGANVGCLENHTIEDVDVEYKERKGKQLEELQLMEFEEDEDEDDEFDLEEAKRSLVAPENLSELARNQMCSITGDIPLPWQEDEEPVDIERNWDQVSKLDLDYYNVFVNKFSDLSMREKAAERISNAYTSAVYRRAAGSPKREAMAILDVPVDQKFAIKLLQLTPANTVNVNLQQKNIIKALTTKSSSDVFDLERYELLGDAFLKFSISLYLVKYHKEWHEGFLTAVKGQIVSNRNLVYCAIKYGLPGMLKIHKFDPKNDWQPPLATVPKNIKRTMQSVNHSARVLYRLTLTEEEIKTGVVTAKNSDDFIAQLELHGNMPDPSPMANYLSQQTMGDKTPADAMEALLGVCVQSVGIERSFKLLPHFGILPKTHNVLKLLADKIENQRLKTHIDIREVDAFLKNYRRIESILGYKFKDRTYLLQALTHASYPTNRITGSYQQLEFLGDAVLDFLISMYIFEQNPTMSPGQLTDLRSALVNNVTLACILVRHGLHLYILAESASFTDTVSKFVLFQEQNKHEITDQVNLLVEESDRKMAEFVDVPKALGDVFESLVAAVFLDSGNDFAATWQVIYGMMGNEILTFTENTPIQIVRQLYEFKPSCKPTFSRAIPDEDTVLVKLRYEIRNQQHEAYGFGQNKDDAKRAAAKAALQVLRKHYRSAK
>Aaeg2
MAYHWTDNIHTTALTPRDYQVELLASAKERNLILCLAHNSSKEFIALKLIHELGSQLRKPAGKRKRTIYISQNDSVFNLIRDLTDLKVINVNDLEDADEDYDWEQIVDDYQVIITDERKCLDAIICGYLDLNEVNLLVIDDCHKVYGNEEISKLFIDYYNVCREKPKILGLAGPLHNAGCIPGRLSAELEQLEYCLQAKAETASDIVTVLRYCTKPKEILLQCAPPANSNLASYLKEIVLSQITFLEDHRYDPSEIYEDDEFLEELKNIPDPRADPLKFLHEFLAVLEEMGPWCADRAALAMIVQIEKQKIKTPYERHFLLLCLVSTVFVQIRSHCDQIFQQYSNEKEKIQAHSTPKVLRLLEIFRLFSPEGTRNKEKAISEIISGEPPDTCQSESCQNLLEEIKLIDFKKLIADVDVVTKSIDSITESIANLKTSLKQISEPSIAEADVATQSKKLRSPTKNGIRQLRQRRKPGMPNRPYRSNYYNQNDPDALCALIFCNSKFIAKILYSLFYESIRSDPQLAYINVQYTVDKTADPIKDPKEAEIEHRKQEEVLKRFRMHECNLLIGTSVLEEGIDLPKCNLVIRWNEPVSYRSYVQCKGRARASTAYHILFVTPKSDAQNCANLCEDLSERMNHYICEKSIAKLNTVNEDCEILDDKVEETNPNSKQTCCVEMHSNSNEFESSHKLNMLVMENCTNEMIEKIAIYMEIEKLLLKKCENMEPPESNQQYADCFSHYLEPYRPLPETDENSNSVRLSNAIQMVNKYCAKLPSDTFTKLTPLWRGAKTVRNGQELYQCTIRMPINSPLKEDIVGLPMPTEILARRMAAYTACRVLHKAGELDDSLQPIGKESFRAFEADWEDFELESNDAQIVIENSEPRPGTTKRRQYYYKRIASAFSECRPTIGSKVYLYHINMTLQCPIPEEQNTRGRKIYPPEDSPQGFGILTTKLIPKVSAFPIFTRSGEVKVALNLCDERPILNQEQLERIHMFINYTFTKVLRLQKYLMLYDPDAMENCFFIVPTITRESVVTVDWNFIDTIAKNVDKMPTFIPDENRKNYTFDSNQFKDAVVMPWYRNQDQPQYFYVAEICYHLSPKSSFPGLNYSTFEEYYYKKYSIQIQNCKQPLLDVDHTSARLNFLTPRYVNRKGVALPTSSEETKRAKRENLEQKQILIPELCTIHPFPASLWRAAVCLPCILYRINALLLADEIRKEVAHDLGLGTTDIADESFEWPILNFGWSLADVLKKSREAKLNAQSAVEMPPSETNKIEVLEEEITEKESDKSAAIEEEKKENGEIEKEEKTANDLLEEADKKLKAEGFQIGTWSNEMAETFEDEMMLDGDNWGLPANVDLCSRNRTNIRYGSPTSWEVGTKEQSSDLRYYTDSDGSYVSDDDFDSGSGDGDSDKNYGLKIEFKSDNVAEAIESADDILKRQKQRDIINSTNINEQLYQNSKNISSGFDCTKGSDLEQNLKLHEEQFERSTNEFKERIRSCGTLVKFDEPLTLENSLQKSNGAKKESNNQPNIYELFPFASKETIDQYIISNTDGTKYVNLDGLYEMNKPYFPETYTVLGTGDIFDRFNDENLLTIDKNGQKTIVLNIKNPFAEGESSPTPVSNSEEKTIDLTVSTANLNNLTDNPDEFSFDYQPNLNNHPGPSPSIILQALTMSNANDGINLERLETIGDSFLKYAITTYLYCTYENVHEGKLSHLRSKQVSNLNLYRLGRRKVLGESMIATKFEPHDNWLPPCYYVPKELEQALIDAKIPACHWNLADLPDIKQLSSEEICRLVKERALALGLLDDSDNEEGETMKEIQQLETRNDEFIKNAEYFACFIPYNLVTQHSIPDKSVADCVEALIGAYLIECGPRGALLLMAWLGIRVLPVYEVPYDENNPKVPGSSQRYEKDGIAMQSVYGYWVPPKSPLLMYAPNPQQTLEHLLDGYSAFEDSLGYQFTDRSYLLQAMTHASYCPNRLTDCYQRLEFLGDAVLDYLITRHLYEDPRQHSPGALTDLRSALVNNTIFASLAVRHDFHKYFRHLSPGLNDVIDRFVRIQQDNGHIISEEYYLISEDECDEAEDVEVPKALGDVFESVAGAIFLDSNMSLDAVWKVYRSMMGPEIEQFSNSVPKSPIRELLELEPETAKFGKPEKLADGRRVRVTVEVFGKGTFRGIGRNYRIAKCTAAKCALRQLKKMGLINKRR
>Cpip1
MAHSWTDAIHTTSLTPRDFQVELLASARERNLILCLAHNSNKEFIALKLIHELGFQLRSTAQRRKRTLYISNNDSVYSLMRNLTDLKVVHVDGDEPDWERIVADYQVIIANERKCLDAVVCGYLELDEVNLLVIDECHKIYGNVEIAELFSEYYERCRERPKILGLAGPLHNAGCIPGRLSAELEQLERCLKAKAETASDIVTVLRYCTKPKELILQCAPPQQSELALYLREIVETQMTFLQEHRYDPSEIYEDDEFLEELKHIPDPKVDPLNFLREFLTVLDEMGPWCADRAALALIVQIEKRKIKTPYERHFLLLCLVSTVFVQIRSYCDLVFQQYATELERIEAHSTPKVLRMLEIFRLFRPDGANRGTVSSKAPIKEVTESCQLPSCQSLLKEIKTVDFQKFVDRVETVTSSIAIITEGLESLKTSVKSISDAPPLKQNLVFNEKKPRSPFKNGIRQIRQRKKIGFTHRNRSNFHNQNDPDALCALIFCNSKFTTKILYSLLYEAVRSDPQLSYINVQYTVDKSANPITEPKEAEVEHRKQEEVLKRFRMHECNLLIGTSVLEEGIDLPKCNLVIRWNEPVSYRSYVQCKGRARAPSAYHILIVTPKVDQLLAANGARDDLSEQVHRKVCERTSRVRMEEEESDDDDEEKRPTSLSGSNLCLVKNSETIAEETQKLGLQVMENCTNEMIEKIAIYMEIEKLLLRKCENMEPPESELKHADCFSRFFEIYRPLPETEENSNGVGLANAIQMINKYCAKLPSDTFTKLTPLWRCAKTTRKGHDLYQYTIRMPINSPLKEDILFHSLRADGKGRVLGDLVDGVDSVRNKRDATAGGIARNRFGVLLLQFHTELVVVAKKLSGCAAQGLSVKLHQAYDRFRRGSFRYAGNGGGFNEAGHFEGLPMPTEILARRMAAYIACRVLHNAGEIDDSLHPIGKESFRAFEADWEDFELESIDAQIVSENSEPRPGTTKRRQYYYKRIASAFSECRPTVGCKVYLYHINMTLQCPIPEEQNTRGRRIYPPEDSPQGFGILTAKLIPKVSAFPIFTRSGEVKVALNLCAERTILNQEQLDKINLFINYTFTKVLRLQKYLMLYDPMATENCFFIVPTITRQSVVTVDWDFIDIIAKSVDKMPTFIPDENRTNYTFDNIQFRDAVVMPWYRNQDQPQYFYVAEICYHLSPKSSFPGLNYSTFEEYYYKKYNIQIQNCKQPLLDVDHTSARLNFLTPRYVNRKGVALPTSSEETKRAKRENLEQKQILIPELCTIHPFPASLWRAAVCLPCILYRINALLLADEIRKEVAHDLGLGATDISDAQFEWPILNFGWSLADVLKKSREAKLTAKAVLEEVPELTEPEETDKKDDPVEGKADGVQKSEDPLSDEKTANDLLEEADAKLKAEGFQIGTWSNEMAESVQSEFMDDGENWGLPGNVNICSRNRTNIRYGSPTSWDVDNKEQPTDARYYSDSEGSYGSDDELDSGGEENDSDQGRYGLKIEFKSDNVAEAIESEDDIMKRQKQRDIINSTNMNEQLYQTSKNVSSGFDCTRNDELEINVKLHEEQFERSTNQFKEQIKNCGTLVKCDEKLTVENHLKQGRNAATVQSDERDIYELFPYASKQEVDRFLFTNDRGVTYMNLEGFYDLNRPYFPEKYSIIGTGDVFDRFNDENLLEVNENNEKTITFNIEYPLVVRNQTKDNQKRTLPSVPNVATAINGSLGEFSFDYQPDLTNHPGPSPSIILQALTMSNANDGINLERLETIGDSFLKYAITTYLYCTYENVHEGKLSHLRSKQVSNLNLYRLGRRKVLGESMIATKFEPHDNWLPPCYYVPKELEQALIDAKIPACHWNLADLPDIKQLSSEEICKLVKERAQLLGLLDDSDNEEGEHMKEIQQLEIRNDEFIKNSDYFACFIPYNLVTQHSIPDKSVADCVEALIGAYLIECGPRGALLLMAWLGIRVLPVCEQPFDPTAPRIPGSSAPYEVNGKQIQSIYGYWIPPRSPLLTHAPNPEKSLEHLLDGYSAFEDSLGYRFQDRSYLLQAMTHASYCPNRLTDCYQRLEFLGDAVLDYLITRHLYEDPRQHSPGALTDLRSALVNNTIFASLAVRHDFHKYFRHLSPGLNDVIDRFVRIQQDNGHSISEEYYLISEDECDEAEDVEVPKALGDVFESVAGAIFLDSNMSLDAVWRVYRGMMGPEIEQFSNSVPKSPIRELLELEPETAKFGKPEKLADGRRVRVTVEVFGKGTFRGIGRNYRIAKCTAAKCALRQLKKMGLINKRR
>Cpip2
MQTIEETQKEDFVPRFYQSQMKDVCIAKNTIVYLPTGAGKTHIALMAIRELGRRGHLEKPLSQGGKRTFFIVNTVALAKQQAEMIGRNVVFKTSVYTSDRDVDTWKQDRWLEEFAKYQIIVCTCQILLDVLKHGYLAMSHINLLVFDECHHGVGDHPMHGIMEQYLRARKEDRPRVIGLSGMLLYKELKMKEQVAQELERLENTFDSTIATVGSYDAYTEVCRFSTDPKEGLLSFHVVQSSDVMRNLQGQINDFINKVALFDLPKLLNQNKSLMRDMPKPKKVITKYFKELNYQFEDLGLFGGAIALLGLIVQFELDKRESDHTMLRLLYRSCITFCENLRHQLENVMQGLEIKKKLTLFSSIKARQLIAQLEGFYKEGRSRKTKTLIFVQRRFSAKVVYHLLKIYFSETENAETILPDFMVGCNGTMPESIEQILSAKKDRRVLERFKKNETNVIVTTNVLEEGIDLQMCNSVIKFDYPETFASYEQSKGRARMKDSTYTVMLDSDKREKFLKKYLLYKEIEEELRRALVGKTINRPEPLEADVTKELTNELIPPFYTKKGAKLDALSSIQLLNRYCMGMPRDAFTNTNVTWERHDDKYTGKIVVAVLLPLQSTVRDKVFGQPMTNVKLAKRSAAFEACRKLYEAGELNDHLIPIDSKRQLANVSEVYFRHWKQFEEESAKQAGTQKNVRNHQIRYPSQTSGCCPQPGKPCYIYVLRIAAGFNSDVQNENIETFHTLYSSENNFGIMTTKPLPVLARMKFFVSLGLINVHLDPTPIRVENAGSDADLAALKQFQLMLFRDVLRLWKEFLVLDSSNEANSFLVVPLAQSRQIDWQVVKDFPFLAQPSELSTVARSRMVFDAKQYRHRVILPWYRTDRERAYVVTAVHEHLTPGSPFPNEKYQTYEDYFGTVYGQQICNKKQFLIEVKGITTWLNRLSPGDEDDGKSATRAKNWTFHEILIPELCHNFAFPADYWLKATLLPSALHRINFLLLAENIRVELATEANVGCLECRTVEDVDVEYKNRKSTDLANGMDELKFDSDEDEEDDDDDFDYEEAKKALVGPEDLNSLMRIQMNSFAEEVEMPWKEQDEPVDIERNWDNVSALDLDYYDSFVRKFSSLNVGEQITTKMAQSYSSVIHKQATRASPQKVAGAILDMSLDEKFRIALLKLTPENTVYVPLQQCAIIKALTTKSAHDVYDLERYELLGDAFLKFSVSLFLVKKHKEWHEGHLTAVKGQLVSNRNLLYCAMLINLPGMMKIHTFDPKNDWSPPLASVPHAVKQKMASINHSARVLYKLKMSEEEIQAGTIEKDKYEDFIAELDVQSRSLDTSPMQNYLSQQAMGDKMPADSMEAMLGVCVSTVGIKRSFRLLSFLGILPKKENLTTLLDDRIANQRLKADVTKNEVDSFLISPGRIERILDYTFKDRTYLLQALTHASYPTNRITGSYQQLEFVGDAVLDFLISAYIYEQNPTMSPGQLTDLRSALVNNITLACILVRHGLHLYILSESASLTDTVSKFVAFQEAHKHEITDQVNLLSEESERCQGAMAEFVDVPKALGDVFESLIGAVFLDSGNDLEVTWRVIYGLMHHEIATFSVETPIQIVRRLYEWKPPCYPKFSQAIVDDDTVLVKLRYRIRNVDHEAYGFGQNKEDAKRAAAKAAIQKLRKQ
>Spur
MDEPPSSPMGLEVIDVETPGGSSVTSQKEYTPILSFTPRHYQLELLETALEQNTTVCLQSGTEKTFLAVMLIKELSGSVRLRLEDGGKRTIFLVNSESYLSEYGNVIHTHTDLNVKEYRNSDKMISWDRTRWQDEIEHCHVAVMDSEIFLKLLQMSYVGLSMLNLLILDECHHTLQHLHPYHQIMLAFKQYPRDDRPRILGLTESILKGDFKPCALEEHIDMLETSLQSKAKIATNLTSISKYGTKPKEAVIVCRKYEDCIELVSKLSKLLTDGLDQLNQFEYSFKARDFEGELVDCKRDPVLPARQALMECLSTLRTIGPLGVKILIPMLVREILKLEKHEFLDVHLLFLQHATTQLRMVERICDNALREGGNFYDLKFLTPKVRRLLEVLSGFKPKEVSPEEKAQQSTNRERANKFASRRKAHRSHKDIKNPRWRPIVPEDQDEDEVSDEEEEEEEDEEDVGLQQTGRSTTNLCGIIFVEQRYTAVVMSRLFKKLSKRDPNLHFLLCSCIAMGSGRLGTTKKSAIQVQNQRRKHEEVLRKFRRREVNVLVATSSVEDGVELPRCNGCNLVVRFDRPTSYQSYMQSKAKARAPTSHYLMLIYEPDVQLFLGDVQCYQEFEREQEMLRLNVVGCLLSRAQVCLLPVRFAKKKAKKPQKVKVLNRKSKGKTQPQEEVLDLLVADKQMPAYIPKNEEGSPRASMTTAIQIINRYCAKLPSDVFTHLTASCKMKERKGDVSPEFQATLQLPINSPIRKPITGPWMKRKKWATMAVAVKAATILHKAGELNDYLQPMGKESILKATDNAFNHLFADGQTRPGTTKKRQYYDKEVAKCLQECLPQADQPCYLYSVDMSLASPLPDILNIRERRLHRPEETQQCFGIITSKQIPKVPGFPVYTRAGELAVSIMLESDEIRLSSSQIRRAQSFHGCMFSEVLRLDKPNLELNPEKSQANYLIVPLKEGPSGGPSVIDWSFLEKVSLSSGHLDQPTQLPDYSQSQFEFSTDILADAVVTPIYRNIDQPQRYFMADILYDLPVTSPFPSEKYETFVDYYFERYDIQISNFQQPLVDVDCMSSRLNLLTPRYLNHKGKALPISTGQNKKGNLQKKQYLVPELCYIYPIPASLWRKAVCLPSILYRLNALLIAEELRVQVAEEAGIGLKTLPQEYPYPNLSFGWEGLDLEALEKQEKEAEEEAARCEEDKDNAIHVEPKCNNNEQLKEMERAAELEVRTNKSEEHKVNEQLNSPSNSKGEQHSGGDMSVNSTIESKEIFDDGNFHLDDDGKDPQMCLGPSPTIILQSLTMSNSSDGFNLERLEMLGDSFLKQAVTAYLYCTYPHLDEGKLSFLRSKQVSNFNLYCLGDKKALAHKMQVSLFDPSINWLPPCLLVKESSRPVPKEETETDPDAGFVIDTWDPSTVEGVDDFDDDDFDSDQCWEENSDDFSDEEIDETKAECPDDFFAREEKDKEQWSFSVGDPDDVPGLTYTGAKTQDLGSVPQLPYEIHTQHSMSDKSIADCVEALIGCYLVSCGFRSALLIMAWMGLDVLPTIDGQSNKRNDQSSDLPAADLPVSCLYGYLKQPESPLLRSVPNAEDVLQHQLVGYDGFEKTINYRFRDRAYLLQAFTHSSYHRNSITDCYQRLEFLGDALLDYLITRHLYDHHTNLSPGALTDLRSALVNNTIFASLAVKFNFHKYFKAYTANMFQVIDNFVTFVDAKNEALGMDSQLKYSEMDGEQEESEDIEVPKALGDIFESVAGAIYLDSGMSLNAVWKVYYPMMKQQIEQYASDLPISPVRELLEMEPETARFGPPEKTIDGKTRVTVNVVGKGQFKGIGRNYHIAKATAARFALRHLKSQPKK
>Bflo
MAPAPAQHTSQPQTCHLQREPQHLSIFTPRLYQMELLDAALEKNTIVCLGTGSGKTFVAVMLIKELSSQTRAALSDGGKRTFFLVNNVPLVSQQAAVITTHTNLSIGEYVGAMGVDLWTRDRWQQEFDTHHVLVMTAQIFLDILQHGFLPLSKVNLLIIDECHHAVGHHPYREIMKTFDTCQVQDYPRVLGLTASILQGKCAPDSLFQRVRNLEVTLRSSAETATDLVGVDRYTTQPNEVVIESGPAQNEPGLSQALQTLVDDALAFISSCKVRVSVEEGERDPCQVPKQAIQECRAILEVLGTWATRRAAILINRELEKLIKHEWSEQHQLFLRWVHTVMHHVHLLCDEAFKDVEDVDVQFVTPKVRRLLEVLRECKPNEVQSDVQSNGLGVPEAPRNGPRGYKGTNNARNGPQNSKSVSNMNSKNHYHSSRRRDNLDNQDPNTSFQLCGIVFVERRYTAVVLNKLLQEFAKSDPDLAYISSSCITGHGLSSRGMRSRETEMAFRRQEEILRRFRMHENNLLIGTSVVEEGVDVPKCNLVVRFDLPKDYRSYVQSKGRARAQGSHYVMLVQQHELDSFKEDLVQFKGIEKILRQKWAEHEVPKEEEIWEHLCDDMVPPYMPRQVDGGPRVTMTSAIGLVNRYCSKLPSDVFTHLTPKSRVDSVSDADGNKYMATLYLPINSSLRDPIQGPVMPTRRLAEKAVALKACQLLHQAGELDDNLLPVGKEVIHYEEEEEEFEVEDSDGHARPGTTKRHQVYKKQIPKAFQQSLPVPAASCYLYIIDMVLTEPLPEELNIRGRKLHPPEATTRCFGLLTSKHVPQIPCFPVYTRSGEVSISLRLCASGINVNQNQLRLVQNFHGYVFSHVLRLEKKPLYYVPADLQSWYFVVPLNKGLLADNADQLFIDFNFLEHIDQSLDKEKPKYSHDNPFKFQEADFIDAVVTPSYRNADQPQRFYVAEICYTLNPRSEFPSADYATFDEYYLKRYGEAITNLDQPLLDVDHTSSRLNLLTPRHLNQKGKALPTSSAETRKAKRENLQSKQILVPELCEIHPVPASLWRKAVCLPSVLYRVTTLLIAEELRVQIAQEAGIGQAVLPEGYAHPRLEFPHLKKVEEVFEPCEPAPARSEKSRTTLEDKEEESWFEISAWNPDDVDDDDEMEDEFGDRWDISEEEWRAFQDNVMLLDTPLVPALDKKGQGQNGAKVNHTNRLDLNDLDLSKASLLDDDFPILTVPGENLPPAGDRLSKASMSNGQIWPEEGRKGEQPVHNGQVKPDRSIAPGNNATSGNGISGEGTSPLSNMPDLNSVPESTSFLEPMLDLDLDSHPGPSPSLILQALTLSNAGDFFNLERLETIGDSFLKHAITTFLYCTYSRVHEGKLSYMRSRQVSNLNLYRLGKRKGLASRMVASIFDPAVNWLPPGFCIQNNREDKEDAGSSSKDSSLDVEPGGNGMTTSKNPIAQVTGYDVTPLKASVLVNGDATKRLLSYDLHMEHCIADKSIADCVEALLGCYLTTCGPRAAQLFLCWLGVKVLPKTNADPTEDLDQFDFAEPDTDPFDDLSGLDSSYEDWDQNPSTVCDLDTFMKVSCAEEYGYIAPPKPPLFHHVAHAQDKLSHMLSGYQQFEETVQYNFNDKAYMLQAFTHPSYHYNTITDCYQRLEFLGDAVLDYLITNHLFKDPQQHSPGALTDLRSALVNNTIFASLAVKYDYHKYLKFVSPELFNIISNFVQFQQEQGEEQGMDSQLKTYINDEGEEESEDIEVPKALGDVFESVAGAIYLDSGMSLETVWRVYYRMMKPLIDKFSAKVPRSPVRELLEMEPETAKFSPSERTYDGKVRVTVTVIGKGQFKGVGRNYRIAKSAAARKALRALKGAKI
>Cint
MLSSGSSQEPGKPSWTSNSQCNSFIPRPYQIELLECAAKQNTIICLNGDFGKCFMYTMFLREVIIKHNGKLNNAPKFAVLLLKEDCMVNEQSELLRSHLDVDIISCTHNMTDSFTDESLQQLCHDHQVLVCTPEVFVKLLSISLYIAQYMDLVIFDDCHLVNIEMHPIRKIMKILDENRYTPMILGLTSSLLNNNITADELNKCIHSMETVMHCKAQTATDLIAVDRHNINPPVENIILSSDENKDGLNSQLLSDIRKILNGALEWLNSCQKEKQEEDLDVCTVAIQLINESLMVADVLGPWCVYQLIVVVLKQLQKNLHLINVHAVMLQYVQTKFKMVYSICHWYMGDQKAVNLAFVAPKVHRLIQVLKEYKPVVEGEEKQNTSFKYNNRNESDYVSWWQDSDAEDEDADMMEGKKEEKEDENHPSLFINTLCGIVFVEERYVAMMLQRLLRELSKEDKNLKHVSSSHLTPGVEGERRGVDPASMDQSKQEEVLRKFRSHESNLLICTGDLEDCAYMPKCNLIMRFDVPKSYRSYAESKSRARAQTSAYVMLVRETEKSHFMEKLQEYKKIEKVLLGPDWSLNEVYDNNEDDDIEEMIPPYILNRNTQVNMKNAVRIVNRYCNRLPSDPFTHLSPRCEVVEVLNDGDSPMFMCILQLPINSHVREPVQGIVMPTLQLAQQAVAMETCKVLYEAGELDENLMPIGKETVKYAEELDPWKREVSSITGRPGSTKKRQTYNKDSPQILRSCLPQPDINLFIYEIEMKIKNPLLDELNVRRRKLFFPEETSRCFGILTTKPIPQIPGFPIFTRSGEESAKLKFCRGFVQLSAQQIKLVRIFHRYVFSDMLRVDRVPLSFQPEKSTSQLLVVVLNKANSSQLNIDWSFMMKTESKRRVIEKMKSDPWYKHKMNEQNKVFVFNRQLYEDGVVVAKYRSCDQPNRFYVAELKDDMTPLSSFPSSEYESFLHYYQLKYGLDIRCLKQPLLDVDHTSSRLNLLTPRHLNQKGKALPMSSLEKKRAKYESLHNRQILVPELCEVHPIPASLWRKAVCLPSVLYRVNQLLIAEELRKNIAFKSGITMEQPPIGNMWQNLHFGWTDNEDSDDDNVDEISSENNEVLNENKNVFDENIPKVPNSVENDGECAQHDNLEETNHKQNQHVDFENSTAKSDVYKTTVINHMKENHDEDDYVHVHGSNDVNVHKKNINHDNDSDRIGDTAHDYEAHFDLSDHEDENMKNNVNDSLASIRGCKKKIKDVENPIWISSDVIDDYNKENPVKNLGPGPGLILQALTLSNASDGFNLERLEMLGDSFLKHAVTVYLYCTYPESHEGKLSYMRSKKVSNYNLYRIGKQFGLAGKMTGLIFDPTVNWLPTGFVVGASGQGQDSDEDISDDDVEIVDPPPSLPPSTINDEEEIYEEDEIRMIDGMLGGCIRTLGGSPKGDNGLFGLGKKISKNIGHALSSHQSMHFTDKAALRRSQLNKQNLEDFVIDTWTPVDASGKPLNNSDPLMLDLHTQHSLADKSIADCVEALLGAYLTTCGHRSAQLLLCHLGLNIFYAFKETNVCKTTPFQNTKISMENINHAFTKVLPKVAQAETSKTVDRFGYLTPPTNKMLECRPNQQNKLDQLLVALSGFERKINYTFKNKAYLLQAFTHASYYYNTVTDCYQRLEFLGDAVLDFLITRHLFNDERHHSPGALTDLRSALVNNTIFASLAVHYDFHKYFKSISPELHHIIEDFVMYQQKQEDAQGMDAHLMRKDEEEGENEDVEVPKALGDIFESVAGAIYMDSGMDLSSVWKVYSVMMLPLIEKFSACVPRSPVRELLEMEPETAKFSCAEKRYDGKVRVTVEIIGKGRFKGVGRSYRIAKSAAARRALRYLK
>Skow
MEEYDNMMETEAERPQDMDIQIETSEDLQLFHQKTIHNFTPRAYQVELLERALDKNTVVCLQTGSGKTFIAVMLIKELAHQIRTSYDNGDGGKMTFFLVNSVPLVSQQANVIRTHTDLTVGEYVDAMDVDLWKKDKWNQEFSKHQVLVMTCQIFLDLLLHGMISLSSVNLMIFDECHHAIGNHPYREIMKIYDVCPKTSYPRILGLTSSILNGKCDPTRLEKKLGELEMTMRGTAETATDSTLVGQYGARPKEVVILCQAFQDENKLAEEINTILQNARMFLEDCSFTLEDNERDPRVIPKSVLLECQSTLSVLGPWCTNLACQVMIRELEKVEFHSTLGLSKLFIRFAMTTLRFIYMRCTEVFGSTQRVNLKYVTPKVLKLLEILKQFKPQPEENPPVEKQDCVEKNGILGNDSTADTPSDTNMELPPNNVLVDNKLASCNAVSNTEVSAVEDNSSVSAPAVNNSRITTQENNTPSGRKQQHKHKHLNHYGDQHIGTGLSSLCGIVFVQQRYTAVVLNQLLKDLSKQDPDLAYLSTSYITGRSIKSTLSVNPDMEYKKQEEVLRRFRRHETNLLVATSVVEEGVDVPKCNLVIRFDSMREYRSYVQSKGRARAPESFFIMMVYDEEKEAFIKDLKQYKFIDRILERICHGKESPAEEDIDAHMVDSLLPQYTPNKQEGGARVTMSSSIPLINRYCAKLPSDAFTHLTPKCKTVQLPNTDPHMYQSILYLPINSPLRQPVQGPPMKGKKFAEMAVALKTCELLHKAGELDENLLPVGKEVVPYEDRDMFEEEMDADGPRPGTTKRRQYYCKQVADSLQNGLPGINKPCYLYVIKMKLALPLPDILNTRGRKLYCPEDSEQGFGILISKKIPGIPSFPVYTRSGKVTVSMELASSGLRIPKDKVIQIRKFHKCIFSEVLRLEKPSMKFDPAKSLSKYYIVPLLSDIDLYGAEIQEIDWSFLELISQCSGDLDNPKPVKYTNNAPYTFDPAKYEDAVVTPTYRNFDQPQRYYVAEISELSPISKFPSTLYPTFAEYYFQRYALEVTTASQHLLDVDYMSSRLNLLTPRYLNHKGKALPVTSAQTKKEKQENLQNKQFLVPELCYIYPIPGSLWRKAVCLPSMLYRLNGLLIAVEVRDLVAQEAKVGIEKLSDDFKFDDLSFGWDEFEINKQAVGDIRDAAGDSDEIESTGTSDDDDEDFYDFSDAIEFQVGDETLQALNQLKMLPDGEEPIKTFNNIDHDSIENDSGWDDSVVDVQHLISFSGTSSRVAPVTIPAPAIDAKDDELDIDIFAQMDTFDFKAATGDFSKSLKHKAATEKISSERLGTIYENDYTEPLIPPDKLDDSTNDDELTTMPGPNPALILQALTMSNASDGFNLERLEMLGDSFLKQAVTTYLYCAYPGMHEGKLSYMRSKQVSNLNLYRLGKKHGLPSRMVVSLFDPPVNWLPPGYVVLPPEKRQPVRVESGFEIGYWGNCDTVENFKAEPDVPYDLHSEQSLSDKSVADCVESLIGCYLVSCGFRGTLLFMSWLGIKVLPSLKDEKNATSNSVGIVENGIQSTGNNTEEKMSREVTENDQPNSVGYGHLKPPNSPLFINVAHAEERLKHLLSGFESFEERIHYAFNDKAYLLQAFTHASYYHNTVTDCYQRLEFLGDAILDYLITKHLYDHHQHHSPGALTDLRSALVNNTIFASLAVKYDYHKYFKAIAPELFHVIDNFVKFQHATEETQGIDSQLNSNFSDDEDEEEDGEEREDIEVPKALGDVFESVAGAIYLDSNMSLDAVWRVYYTMMKPHIDKYSAKVPISPVRELLEMEPETARFGLPEKTMDGKTRVTVTVAGKGTYRGIGRNYRIAKSAAARRALRALKAQQEKAEKARAEAEVEALKSLKDEEAKDEEREEAEEDEDEESPQK
>Human
MKSPALQPLSMAGLQLMTPASSPMGPFFGLPWQQEAIHDNIYTPRKYQVELLEAALDHNTIVCLNTGSGKTFIAVLLTKELSYQIRGDFSRNGKRTVFLVNSANQVAQQVSAVRTHSDLKVGEYSNLEVNASWTKERWNQEFTKHQVLIMTCYVALNVLKNGYLSLSDINLLVFDECHLAILDHPYREIMKLCENCPSCPRILGLTASILNGKCDPEELEEKIQKLEKILKSNAETATDLVVLDRYTSQPCEIVVDCGPFTDRSGLYERLLMELEEALNFINDCNISVHSKERDSTLISKQILSDCRAVLVVLGPWCADKVAGMMVRELQKYIKHEQEELHRKFLLFTDTFLRKIHALCEEHFSPASLDLKFVTPKVIKLLEILRKYKPYERQQFESVEWYNNRNQDNYVSWSDSEDDDEDEEIEEKEKPETNFPSPFTNILCGIIFVERRYTAVVLNRLIKEAGKQDPELAYISSNFITGHGIGKNQPRNKQMEAEFRKQEEVLRKFRAHETNLLIATSIVEEGVDIPKCNLVVRFDLPTEYRSYVQSKGRARAPISNYIMLADTDKIKSFEEDLKTYKAIEKILRNKCSKSVDTGETDIDPVMDDDDVFPPYVLRPDDGGPRVTINTAIGHINRYCARLPSDPFTHLAPKCRTRELPDGTFYSTLYLPINSPLRASIVGPPMSCVRLAERVVALICCEKLHKIGELDDHLMPVGKETVKYEEELDLHDEEETSVPGRPGSTKRRQCYPKAIPECLRDSYPRPDQPCYLYVIGMVLTTPLPDELNFRRRKLYPPEDTTRCFGILTAKPIPQIPHFPVYTRSGEVTISIELKKSGFMLSLQMLELITRLHQYIFSHILRLEKPALEFKPTDADSAYCVLPLNVVNDSSTLDIDFKFMEDIEKSEARIGIPSTKYTKETPFVFKLEDYQDAVIIPRYRNFDQPHRFYVADVYTDLTPLSKFPSPEYETFAEYYKTKYNLDLTNLNQPLLDVDHTSSRLNLLTPRHLNQKGKALPLSSAEKRKAKWESLQNKQILVPELCAIHPIPASLWRKAVCLPSILYRLHCLLTAEELRAQTASDAGVGVRSLPADFRYPNLDFGWKKSIDSKSFISISNSSSAENDNYCKHSTIVPENAAHQGANRTSSLENHDQMSVNCRTLLSESPGKLHVEVSADLTAINGLSYNQNLANGSYDLANRDFCQGNQLNYYKQEIPVQPTTSYSIQNLYSYENQPQPSDECTLLSNKYLDGNANKSTSDGSPVMAVMPGTTDTIQVLKGRMDSEQSPSIGYSSRTLGPNPGLILQALTLSNASDGFNLERLEMLGDSFLKHAITTYLFCTYPDAHEGRLSYMRSKKVSNCNLYRLGKKKGLPSRMVVSIFDPPVNWLPPGYVVNQDKSNTDKWEKDEMTKDCMLANGKLDEDYEEEDEEEESLMWRAPKEEADYEDDFLEYDQEHIRFIDNMLMGSGAFVKKISLSPFSTTDSAYEWKMPKKSSLGSMPFSSDFEDFDYSSWDAMCYLDPSKAVEEDDFVVGFWNPSEENCGVDTGKQSISYDLHTEQCIADKSIADCVEALLGCYLTSCGERAAQLFLCSLGLKVLPVIKRTDREKALCPTRENFNSQQKNLSVSCAAASVASSRSSVLKDSEYGCLKIPPRCMFDHPDADKTLNHLISGFENFEKKINYRFKNKAYLLQAFTHASYHYNTITDCYQRLEFLGDAILDYLITKHLYEDPRQHSPGVLTDLRSALVNNTIFASLAVKYDYHKYFKAVSPELFHVIDDFVQFQLEKNEMQGMDSELRRSEEDEEKEEDIEVPKAMGDIFESLAGAIYMDSGMSLETVWQVYYPMMRPLIEKFSANVPRSPVRELLEMEPETAKFSPAERTYDGKVR
